# Supplementary material for: Scrub and murine typhus seroprevalence among blood donors in Laos
Source: PLoS Negl Trop Dis. 2026 Mar 10;20(3):e0014056. doi: 10.1371/journal.pntd.0014056 (PMC12974883; doi:10.1371/journal.pntd.0014056)
Supplement: S1 Table — (XLSX) [file pntd.0014056.s001.xlsx]

## Sheet: Sheet1
S1 Table Median ELISA Optical Density (percentile; p25, p75) for scrub typhus group (STG), typhus group (TG) by participant demographic
Demographic	Number of samples	STG IgG	TG IgG
Gender
male	823	0.034 (0.017, 0.170)	0.046 (0.020, 0.146)
female	375	0.025 (0.012, 0.070)	0.046 (0.019, 0.191)
Age group, years
17-24	279	0.031(0.015, 0.093)	0.032(0.017, 0.067)
25-30	272	0.030(0.016, 0.091)	0.041(0.018, 0.139)
31-36	323	0.033(0.016, 0.206)	0.061(0.023, 0.231)
37-46	270	0.034(0.015, 0.130)	0.064(0.023, 0.246)
³47	54	0.044(0.016, 0.122)	0.071(0.024, 0.398)
Location (Province)
Northern
Attapue	100	0.031 (0.016, 0.067)	0.082 (0.032, 0.040)
Bokeo	100	0.045 (0.021, 0.137)	0.051 (0.015, 0.243)
Bolikhamxai	100	0.035 (0.019, 0.070)	0.044 (0.014, 0.105)
Huaphan	100	0.082 (0.028, 0.598)	0.021 (0.008, 0.059)
Luang Namtha	100	0.027 (0.014, 0.105)	0.023 (0.007, 0.130)
Luang Prabang	100	0.027 (0.016, 0.065)	0.042 (0.020, 0.211)
Oudomxay	100	0.087 (0.023, 0.402)	0.087 (0.041, 0.526)
Vientiane Capital	100	0.014 (0.007, 0.026)	0.051 (0.027, 0.100)
Vientiane Province	100	0.025 (0.014-0.110)	0.067 (0.022-0.341)
Salavan	98	0.015 (0.009, 0.032)	0.035 (0.018, 0.149)
Xayabury	100	0.036 (0.016, 0.182)	0.059 (0.022, 0.276)
Xiangkhuang	100	0.212 (0.032, 0.556)	0.035 (0.021, 0.084)
Total	1198	0.032(0.015, 0.131)	0.046(0.020, 0.162)
