# Supplementary material for: Scrub and murine typhus seroprevalence among blood donors in Laos
Source: PLoS Negl Trop Dis. 2026 Mar 10;20(3):e0014056. doi: 10.1371/journal.pntd.0014056 (PMC12974883; doi:10.1371/journal.pntd.0014056)
Supplement: S2 Table — (XLSX) [file pntd.0014056.s002.xlsx]

## Sheet: Sheet1
S2 Table Percentage of samples positive using ELISA OD ³ 0.5 for rickettsia IgG as cut-off point with 95% confidence intervals for each gender, age group and region for STG and TG
Demographic	Number of samples	STG IgG		TG IgG
Gender		% positive	95% CI	%positive	95%CI
male	823	11.91	9.87-14.30	11.66	9.65-14.00
female	375	5.33	4.48-8.09	11.47	8.63-15.10
Age group, years
17-24	279	8.96	6.14-12.9	4.66	2.74-7.81
25-30	272	8.46	5.7-12.4	11.4	8.15-15.7
31-36	323	10.5	7.63-14.4	12.4	9.23-16.4
37-46	270	10.7	7.58-15.0	17	13-22
³47	54	13	6.42-24.4	16.7	9.02-28.7
Location (Province)
Attapue	100	1	0.18-5.45	20	13.3-28.9
Bokeo	100	4	1.57-9.84	14	8.53-22.1
Bolikhamxai	100	4	1.57-9.84	4	1.57-9.84
Huaphan	100	30	21.9-39.6	4	1.57-9.84
Luang Namtha	100	7	3.43-13.8	9	4.81-16.2
Luang Prabang	100	2	0.55-7	13	7.76-21
Oudomxay	100	22	15-31.1	27	19.3-36.4
Vientiane Capital	100	1	0.18-5.45	5	2.15-11.2
Vientiane Province	100	7	3.43-13.8	18	11.7-26.7
Salavan	98	1.02	0.18-5.56	7.14	3.5-14
Xayabury	100	8	4.11-15	13	11.7-26.7
Xiangkhuang	100	31	22.8-40.6	5	2.15-11.2
Total	1198	10.2	8.56-12.10	12.1	10.30-14.10
