# Supplementary material for: Scrub and murine typhus seroprevalence among blood donors in Laos
Source: PLoS Negl Trop Dis. 2026 Mar 10;20(3):e0014056. doi: 10.1371/journal.pntd.0014056 (PMC12974883; doi:10.1371/journal.pntd.0014056)
Supplement: S3 Table — IFA samples were considered seropositive with a titre ≥ 1:100 for STG and TG. (XLSX) [file pntd.0014056.s003.xlsx]

## Sheet: Sheet1
S3 Table Number of samples tested with IFA after screening with ELISA and considered seropositive out of total number of participants for gender, age group and region. IFA samples were considered seropositive with a titre ³ 1:100 for STG and TG
Demographic	Number of samples	STG IgG			TG IgG
		No. of IFA positive	% pos of total N	95% CI	No. of IFA	%pos of total N	95% CI
Gender
Male	823	73	8.87	7.11-11.0	27	3.28	2.26-4.73
Female	375	14	3.73	2.24-6.17	22	5.87	3.91-8.72
Age group, years
17-24	279	15	5.38	3.28-8.68	5	1.79	0.77-4.13
25-30	272	16	5.88	3.65-9.34	12	4.41	2.54-7.55
31-36	323	29	8.98	6.32-12.6	14	4.33	2.60-7.14
37-46	270	23	8.52	5.74-12.5	16	5.93	3.68-9.41
³47	54	4	7.41	2.92-17.6	2	3.7	1.02-12.5
Location (Province)
Attapue	100	2	2	0.55-7.00	10	10	5.52-17.4
Bokeo	100	4	4	1.57-9.84	8	8	4.11-15.0
Bolikhamxai	100	3	3	1.03-8.45	1	1	0.18-5.45
Huaphan	100	27	27	19.3-36.4	0	0	0-3.70
Luang Namtha	100	7	7	3.43-13.7	4	4	1.57-9.84
Luang Prabang	100	1	1	0.177-5.45	4	4	1.57-9.84
Oudomxay	100	19	19	12.5-27.8	10	10	5.52-17.4
Vientiane Capital	100	1	1	0.18-5.45	2	2	0.55-7.00
Vientiane Province	100	1	1	0.18-5.45	4	4	1.57-9.84
Salavan	98	0	0	0-3.77	2	2.04	0.56-7.14
Xayabury	100	6	6	2.78-12.5	3	3	1.03-8.45
Xiangkhuang	100	16	16	10.1-24.4	1	1	0.18-5.45
Total	1198	87	7.26	5.93-8.87	49	4.09	3.11-5.37
