# Supplementary material for: Scrub and murine typhus seroprevalence among blood donors in Laos
Source: PLoS Negl Trop Dis. 2026 Mar 10;20(3):e0014056. doi: 10.1371/journal.pntd.0014056 (PMC12974883; doi:10.1371/journal.pntd.0014056)
Supplement: S4 Table — (XLSX) [file pntd.0014056.s004.xlsx]

## Sheet: Sheet1
S4 Table Unadjusted and adjusted odds ratio of seropositivity for scrub typhus group (STG) using logistic regression analysis.
STG Unadjusted
Variable	Odds ratio	Lower 95% CI	Upper 95% CI	p-value
Gender (Female)
Male	2.51	1.44	4.69	0.0021
Age group (17-24)
25-30	1.55	0.69	3.97	0.318
31-36	2.19	1.03	5.43	0.0604
37-46	2.14	0.82	5.97	0.127
≥ 47	2.39	0.49	9.17	0.225
Province (Vientiane Capital)
Attapue	2.02	0.19	43.89	0.568
Bokeo	4.13	0.6	81.47	0.209
Bolikhamxai	3.06	0.38	62.48	0.336
Huaphan	36.62	7.53	660.62	0.0005
Luang Namtha	7.45	1.29	140.67	0.0626
Luang Prabang	1	0.04	25.52	1
Oudomxay	23.22	4.66	421.71	0.0024
Salavan	NA	NA	NA	NA
Vientiane Province	1	0.04	25.52	1
Xayabury	6.32	1.05	120.53	0.0907
Xiangkhuang	18.86	3.73	343.9	0.0048
STG Adjusted
Variable	Odds ratio	Lower 95% CI	Upper 95% CI	p-value
Gender (Female)
Male	2.44	1.36	4.68	0.0043
Age group (17-24)
25-30	0.98	0.39	2.71	0.975
31-36	1.04	0.41	2.9	0.937
37-46	1.27	0.42	4	0.671
≥ 47	1.88	0.33	8.82	0.439
Province (Vientiane Capital)
Attapue	1.95	0.18	42.36	0.59
Bokeo	3.85	0.55	76.36	0.233
Bolikhamxai	2.98	0.36	61.69	0.353
Huaphan	35.96	7.31	650.99	0.0005
Luang Namtha	7.27	1.25	137.69	0.0665
Luang Prabang	0.98	0.04	25.34	0.992
Oudomxay	21.87	4.22	402.45	0.0033
Salavan	NA	NA	NA	NA
Vientiane Province	0.92	0.04	23.66	0.956
Xayabury	5.84	0.95	112.3	0.108
Xiangkhuang	18.17	3.54	333.04	0.0056
NA = Absence of positive cases
