# Supplementary material for: Scrub and murine typhus seroprevalence among blood donors in Laos
Source: PLoS Negl Trop Dis. 2026 Mar 10;20(3):e0014056. doi: 10.1371/journal.pntd.0014056 (PMC12974883; doi:10.1371/journal.pntd.0014056)
Supplement: S5 Table — (XLSX) [file pntd.0014056.s005.xlsx]

## Sheet: Sheet1
S5 Table Unadjusted and adjusted odds ratio of seropositivity for murine typhus group (TG) using logistic regression analysis.
TG Unadjusted
Variable	Odds ratio	Lower 95% CI	Upper 95% CI	p-value
Gender (Female)
Male	0.54	0.31	0.98	0.0387
Age group (17-24)
25-30	1.45	0.51	5.22	0.519
31-36	2.34	0.89	8.01	0.119
37-46	1.65	0.43	6.78	0.462
≥ 47	1.33	0.07	9.37	0.801
Province (Vientiane Capital)
Attapue	5.44	1.39	36.04	0.0316
Bokeo	4.26	1.03	28.72	0.0713
Bolikhamxai	0.49	0.02	5.25	0.568
Huaphan	NA	NA	NA	NA
Luang Namtha	2.04	0.39	14.97	0.416
Luang Prabang	2.04	0.39	14.97	0.416
Oudomxay	5.44	1.39	36.04	0.0316
Salavan	1.02	0.12	8.65	0.984
Vientiane Province	2.04	0.39	14.97	0.416
Xayabury	1.52	0.25	11.69	0.653
Xiangkhuang	0.49	0.02	5.25	0.568
TG Adjusted
Variable	Odds ratio	Lower 95% CI	Upper 95% CI	p-value
Gender (Female)
Male	0.53	0.29	0.96	0.0339
Age group (17-24)
25-30	1.15	0.37	4.4	0.819
31-36	1.43	0.47	5.35	0.558
37-46	1.3	0.31	5.81	0.721
≥ 47	1.03	0.05	7.79	0.98
Province (Vientiane Capital)
Attapue	5.48	1.38	36.54	0.0319
Bokeo	4.76	1.13	32.43	0.0548
Bolikhamxai	0.57	0.03	6.27	0.653
Huaphan	NA	NA	NA	NA
Luang Namtha	2.08	0.39	15.29	0.407
Luang Prabang	2.17	0.4	16.21	0.384
Oudomxay	5.13	1.23	35.31	0.0451
Salavan	1.1	0.13	9.44	0.925
Vientiane Province	2.04	0.38	15.11	0.419
Xayabury	1.48	0.23	11.65	0.678
Xiangkhuang	0.56	0.03	6.04	0.643
NA = Absence of positive cases
