# Supplementary material for: Scrub and murine typhus seroprevalence among blood donors in Laos
Source: PLoS Negl Trop Dis. 2026 Mar 10;20(3):e0014056. doi: 10.1371/journal.pntd.0014056 (PMC12974883; doi:10.1371/journal.pntd.0014056)
Supplement: S1 Dataset — The dataset includes raw ELISA (optical density, OD) and IFA (antibody titer) results. Seropositivity was defined as an IFA IgG titer ≥1:100 after initial ELISA screening with OD ≥ 0.5, indicating prior rickettsial exposure. Data are categorized by age, age group, gender, and province. (XLSX) [file pntd.0014056.s006.xlsx]

## Sheet: Raw data
ID	age	age_group	gender	gender_code	province	province_name	ELISA_STG	Sero_STG	ELISA_TG	Sero_TG	ELISA_STG_OD	Sero_STG_Titre	ELISA_TG_OD	Sero_TG_Titre
1	41	37-46	Male	1	1	Attapue	0	0	0	0	0.0837	ND	0.0094	ND
2	38	31-36	Male	1	1	Attapue	0	0	0	0	0.0304	ND	0.0318	ND
3	26	25-30	Male	1	1	Attapue	0	0	0	0	0.2742	ND	0.0823	ND
4	23	25-30	Male	1	1	Attapue	0	0	0	0	0.0197	ND	0.0052	ND
5	46	37-46	Male	1	1	Attapue	0	0	1	0	0.1866	ND	1.3942	<1:100
6	28	25-30	Male	1	1	Attapue	0	0	0	0	0.0302	ND	0.3536	ND
7	33	31-36	Male	1	1	Attapue	0	0	0	0	0.0301	ND	0.1122	ND
8	31	31-36	Female	0	1	Attapue	0	0	0	0	0.0365	ND	0.004	ND
BB-0009	47	37-46	Male	1	1	Attapue	0	0	1	1	0.0164	ND	0.9099	1:200
10	40	31-36	Male	1	1	Attapue	0	0	0	0	0.0249	ND	0.0369	ND
11	40	31-36	Male	1	1	Attapue	0	0	0	0	0.067	ND	0.0507	ND
12	27	25-30	Male	1	1	Attapue	0	0	0	0	0.0389	ND	0.0037	ND
13	39	31-36	Male	1	1	Attapue	0	0	0	0	0.1074	ND	0.0931	ND
BB-0014	41	37-46	Male	1	1	Attapue	0	0	1	1	0.0376	ND	1.5135	1:200
15	29	25-30	Female	0	1	Attapue	0	0	0	0	0.0154	ND	0.0234	ND
16	36	31-36	Female	0	1	Attapue	0	0	0	0	0.0199	ND	0.3967	ND
17	53	≥ 47	Female	0	1	Attapue	0	0	0	0	0.0473	ND	0.0459	ND
18	31	31-36	Male	1	1	Attapue	0	0	1	0	0.4805	ND	0.8641	<1:100
19	30	25-30	Female	0	1	Attapue	0	0	0	0	0.0223	ND	0.0492	ND
20	33	31-36	Male	1	1	Attapue	0	0	0	0	0.0085	ND	0.0343	ND
21	37	31-36	Male	1	1	Attapue	0	0	1	0	0.1213	ND	0.6107	<1:100
22	37	31-36	Female	0	1	Attapue	0	0	0	0	0.0059	ND	0.2006	ND
BB-0023	41	37-46	Female	0	1	Attapue	0	0	1	1	0.0222	ND	0.7675	1:200
BB-0024	35	31-36	Female	0	1	Attapue	0	0	1	1	0.0078	ND	2.1521	1:400
25	38	31-36	Female	0	1	Attapue	0	0	0	0	0.0147	ND	0.234	ND
26	35	31-36	Male	1	1	Attapue	0	0	1	0	0.0231	ND	0.5476	<1:100
27	33	31-36	Male	1	1	Attapue	0	0	0	0	0.034	ND	0.028	ND
28	30	25-30	Male	1	1	Attapue	0	0	1	0	0.016	ND	1.0037	<1:100
29	37	31-36	Male	1	1	Attapue	0	0	0	0	0.0568	ND	0.0219	ND
30	28	25-30	Male	1	1	Attapue	0	0	0	0	0.2291	ND	0.0126	ND
31	42	37-46	Male	1	1	Attapue	0	0	0	0	0.0424	ND	0.1869	ND
BB-0032	29	25-30	Male	1	1	Attapue	0	0	1	1	0.0265	ND	1.2795	1:800
33	29	25-30	Male	1	1	Attapue	0	0	0	0	0.0297	ND	0.3865	ND
34	24	25-30	Male	1	1	Attapue	0	0	0	0	0.014	ND	0.0056	ND
35	18	17-24	Male	1	1	Attapue	0	0	0	0	0.0288	ND	0.0893	ND
36	19	17-24	Male	1	1	Attapue	0	0	0	0	0.0248	ND	0.0002	ND
37	20	17-24	Female	0	1	Attapue	0	0	0	0	0.1794	ND	0.0266	ND
38	18	17-24	Male	1	1	Attapue	0	0	0	0	0.0143	ND	0.069	ND
39	18	17-24	Male	1	1	Attapue	0	0	0	0	0.0416	ND	0.0408	ND
40	20	17-24	Female	0	1	Attapue	0	0	0	0	0.0232	ND	0.0188	ND
41	30	25-30	Female	0	1	Attapue	0	0	1	0	0.0093	ND	0.5164	<1:100
42	31	31-36	Female	0	1	Attapue	0	0	0	0	0.006	ND	0.1374	ND
43	24	25-30	Female	0	1	Attapue	0	0	0	0	0.0033	ND	0.0219	ND
44	24	25-30	Male	1	1	Attapue	0	0	0	0	0.0651	ND	0.0107	ND
BB-0045	27	25-30	Male	1	1	Attapue	0	0	1	1	0.0301	ND	0.6222	1:100
46	43	37-46	Female	0	1	Attapue	0	0	0	0	0.0321	ND	0.0818	ND
47	27	25-30	Male	1	1	Attapue	0	0	1	0	0.0134	ND	0.7883	<1:100
48	47	37-46	Female	0	1	Attapue	0	0	0	0	0.3434	ND	0.0637	ND
49	32	31-36	Male	1	1	Attapue	0	0	0	0	0.3579	ND	0.0572	ND
50	27	25-30	Male	1	1	Attapue	0	0	0	0	0.0259	ND	0.1264	ND
51	35	31-36	Female	0	1	Attapue	0	0	0	0	0.0092	ND	0.0809	ND
52	29	25-30	Male	1	1	Attapue	0	0	0	0	0.0744	ND	0.0864	ND
53	42	37-46	Male	1	1	Attapue	0	0	0	0	0.0471	ND	0.0391	ND
54	36	31-36	Female	0	1	Attapue	0	0	1	0	0.1586	ND	0.6886	<1:100
BB-0055	26	25-30	Female	0	1	Attapue	0	0	1	1	0.0576	ND	1.7153	1:400
56	24	25-30	Male	1	1	Attapue	0	0	0	0	0.0529	ND	0.0973	ND
57	23	25-30	Female	0	1	Attapue	0	0	0	0	0.0577	ND	0.0188	ND
58	36	31-36	Male	1	1	Attapue	0	0	0	0	0.0186	ND	0.1525	ND
59	31	31-36	Male	1	1	Attapue	0	0	0	0	0.3349	ND	0.4559	ND
60	32	31-36	Male	1	1	Attapue	0	0	0	0	0.0787	ND	0.0406	ND
61	40	31-36	Male	1	1	Attapue	0	0	0	0	0.0159	ND	0.2379	ND
62	30	25-30	Female	0	1	Attapue	0	0	0	0	0.4293	ND	0.0444	ND
63	28	25-30	Male	1	1	Attapue	1	1	0	0	1.185	1:800	0.0913	ND
64	69	≥ 47	Male	1	1	Attapue	0	0	0	0	0.1502	ND	0.3755	ND
65	31	31-36	Male	1	1	Attapue	0	0	0	0	0.0147	ND	0.032	ND
66	39	31-36	Male	1	1	Attapue	0	0	0	0	0.0728	ND	0.0455	ND
67	32	31-36	Male	1	1	Attapue	0	0	1	0	0.0134	ND	0.8324	<1:100
68	32	31-36	Male	1	1	Attapue	0	0	0	0	0.0782	ND	0.0647	ND
69	42	37-46	Male	1	1	Attapue	0	0	0	0	0.0153	ND	0.0624	ND
70	30	25-30	Male	1	1	Attapue	0	0	0	0	0.0435	ND	0.255	ND
71	39	31-36	Female	0	1	Attapue	0	0	1	0	0.0024	ND	0.6573	<1:100
72	30	25-30	Male	1	1	Attapue	0	0	0	0	0.0265	ND	0.0796	ND
73	29	25-30	Male	1	1	Attapue	0	0	0	0	0.0634	ND	0.0331	ND
74	48	37-46	Male	1	1	Attapue	0	0	0	0	0.1874	ND	0.044	ND
75	30	25-30	Male	1	1	Attapue	0	0	0	0	0.0482	ND	0.1412	ND
76	29	25-30	Male	1	1	Attapue	0	0	0	0	0.0066	ND	0.4772	ND
77	29	25-30	Male	1	1	Attapue	0	0	0	0	0.0132	ND	0.1759	ND
78	31	31-36	Female	0	1	Attapue	0	0	0	0	0.0497	ND	0.0037	ND
79	32	31-36	Male	1	1	Attapue	1	1	0	0	0.4935	1:100	0.2195	ND
80	38	31-36	Male	1	1	Attapue	0	0	0	0	0.017	ND	0.0226	ND
81	23	25-30	Male	1	1	Attapue	0	0	0	0	0.0974	ND	0.0229	ND
82	37	31-36	Female	0	1	Attapue	0	0	0	0	0.02	ND	0.3953	ND
83	28	25-30	Male	1	1	Attapue	0	0	0	0	0.0579	ND	0.0352	ND
84	45	37-46	Male	1	1	Attapue	0	0	0	0	0.065	ND	0.0745	ND
85	58	≥ 47	Male	1	1	Attapue	0	0	0	0	0.0472	ND	0.0251	ND
86	38	31-36	Male	1	1	Attapue	0	0	0	0	0.0143	ND	0.0383	ND
87	39	31-36	Male	1	1	Attapue	0	0	0	0	0.0348	ND	0.0922	ND
88	33	31-36	Female	0	1	Attapue	0	0	0	0	0.0211	ND	0.0203	ND
89	35	31-36	Male	1	1	Attapue	0	0	0	0	0.0196	ND	0.2103	ND
90	37	31-36	Female	0	1	Attapue	0	0	0	0	0.0329	ND	0.1369	ND
BB-0091	34	31-36	Female	0	1	Attapue	0	0	1	1	0.0161	ND	0.7497	1:200
92	33	31-36	Female	0	1	Attapue	0	0	0	0	0.0012	ND	0.4396	ND
BB-0093	28	25-30	Female	0	1	Attapue	0	0	1	1	0.0309	ND	1.4139	1:100
94	31	31-36	Female	0	1	Attapue	0	0	0	0	0.0886	ND	0.0258	ND
95	25	25-30	Female	0	1	Attapue	0	0	0	0	0.0119	ND	0.0545	ND
96	34	31-36	Female	0	1	Attapue	0	0	0	0	0.0318	ND	0.0106	ND
97	41	37-46	Male	1	1	Attapue	0	0	1	0	0.0034	ND	0.4975	<1:100
98	37	31-36	Male	1	1	Attapue	0	0	0	0	0.1161	ND	0.0208	ND
99	21	25-30	Female	0	1	Attapue	0	0	0	0	0.0168	ND	0.0242	ND
BB-0100	18	≥ 17-24	Female	0	1	Attapue	0	0	1	1	0.0002	ND	0.7128	1:200
101	41	37-46	Male	1	2	Bokeo	0	0	0	0	0.0495	ND	0.0305	ND
102	29	25-30	Male	1	2	Bokeo	0	0	0	0	0.0303	ND	0.0794	ND
103	26	25-30	Male	1	2	Bokeo	0	0	0	0	0.165	ND	0.0369	ND
104	29	25-30	Male	1	2	Bokeo	0	0	1	0	0.1294	ND	0.4965	<1:100
105	33	31-36	Male	1	2	Bokeo	0	0	0	0	0.2374	ND	0.0648	ND
106	33	31-36	Male	1	2	Bokeo	0	0	0	0	0.0208	ND	0.1623	ND
107	35	31-36	Male	1	2	Bokeo	0	0	0	0	0.0302	ND	0.0042	ND
108	28	25-30	Male	1	2	Bokeo	0	0	0	0	0.0532	ND	0.1452	ND
BB-0109	28	25-30	Female	0	2	Bokeo	0	0	1	1	0.163	ND	1.6535	1:400
BB-0110	37	31-36	Male	1	2	Bokeo	0	0	1	1	0.0273	ND	0.8728	1:100
111	33	31-36	Male	1	2	Bokeo	0	0	0	0	0.033	ND	0.3381	ND
112	31	31-36	Female	0	2	Bokeo	0	0	0	0	0.0739	ND	0.0381	ND
113	30	25-30	Female	0	2	Bokeo	0	0	0	0	0.0321	ND	0.0241	ND
114	31	31-36	Male	1	2	Bokeo	0	0	0	0	0.1396	ND	0.0489	ND
115	22	25-30	Male	1	2	Bokeo	0	0	0	0	0.036	ND	0.0662	ND
116	33	31-36	Female	0	2	Bokeo	0	0	0	0	0.014	ND	0.0092	ND
117	36	31-36	Male	1	2	Bokeo	0	0	0	0	0.0104	ND	0.0047	ND
118	34	31-36	Male	1	2	Bokeo	0	0	0	0	0.1597	ND	0.1999	ND
119	23	25-30	Male	1	2	Bokeo	0	0	1	0	0.1135	ND	0.5022	<1:100
120	41	37-46	Male	1	2	Bokeo	0	0	1	0	0.1782	ND	0.8607	<1:100
121	31	31-36	Male	1	2	Bokeo	0	0	0	0	0.135	ND	0.0957	ND
122	54	≥ 47	Male	1	2	Bokeo	0	0	0	0	0.0367	ND	0.0328	ND
123	31	31-36	Female	0	2	Bokeo	1	1	0	0	0.509	1:400	0.1067	ND
BB-0124	32	31-36	Male	1	2	Bokeo	0	0	1	1	0.0405	ND	1.7602	1:100
125	30	25-30	Male	1	2	Bokeo	0	0	0	0	0.0304	ND	0.411	ND
126	29	25-30	Female	0	2	Bokeo	0	0	0	0	0.456	ND	0.0541	ND
127	34	31-36	Male	1	2	Bokeo	0	0	0	0	0.0147	ND	0.3099	ND
128	25	25-30	Male	1	2	Bokeo	0	0	0	0	0.0207	ND	0.0147	ND
129	22	25-30	Male	1	2	Bokeo	0	0	0	0	0.0153	ND	0.0118	ND
130	30	25-30	Male	1	2	Bokeo	0	0	0	0	0.0185	ND	0.2781	ND
131	28	25-30	Male	1	2	Bokeo	0	0	0	0	0.0135	ND	0.0122	ND
132	27	25-30	Male	1	2	Bokeo	0	0	0	0	0.0352	ND	0.0608	ND
133	22	25-30	Male	1	2	Bokeo	0	0	0	0	0.0109	ND	0.0916	ND
134	33	31-36	Female	0	2	Bokeo	0	0	0	0	0.0512	ND	0.2634	ND
135	23	25-30	Male	1	2	Bokeo	0	0	0	0	0.0502	ND	0.0525	ND
136	31	31-36	Male	1	2	Bokeo	0	0	0	0	0.087	ND	0.0822	ND
137	22	25-30	Male	1	2	Bokeo	1	1	0	0	0.6127	1:100	0.029	ND
138	28	25-30	Male	1	2	Bokeo	0	0	0	0	0.0221	ND	0.2277	ND
139	30	25-30	Male	1	2	Bokeo	0	0	0	0	0.0246	ND	0.0181	ND
140	31	31-36	Male	1	2	Bokeo	0	0	0	0	0.0124	ND	0.0072	ND
141	30	25-30	Male	1	2	Bokeo	0	0	0	0	0.0121	ND	0.0367	ND
142	28	25-30	Female	0	2	Bokeo	0	0	0	0	0.0175	ND	0.2475	ND
143	31	31-36	Male	1	2	Bokeo	0	0	0	0	0.001	ND	0.3079	ND
144	31	31-36	Male	1	2	Bokeo	0	0	0	0	0.0106	ND	0.0182	ND
BB-0145	28	25-30	Male	1	2	Bokeo	0	0	1	1	0.0332	ND	0.5667	1:100
146	40	31-36	Male	1	2	Bokeo	0	0	0	0	0.3769	ND	0.4073	ND
147	34	31-36	Male	1	2	Bokeo	0	0	0	0	0.0788	ND	0.1239	ND
148	27	25-30	Female	0	2	Bokeo	0	0	0	0	0.0205	ND	0.0054	ND
149	24	25-30	Male	1	2	Bokeo	0	0	0	0	0.2968	ND	0.1318	ND
150	23	25-30	Male	1	2	Bokeo	0	0	0	0	0.0126	ND	0.0283	ND
151	39	31-36	Male	1	2	Bokeo	0	0	0	0	0.1674	ND	0.009	ND
BB-0152	30	25-30	Female	0	2	Bokeo	0	0	1	1	0.2406	ND	0.5325	1:200
153	27	25-30	Male	1	2	Bokeo	0	0	0	0	0.4267	ND	0.0598	ND
154	20	17-24	Male	1	2	Bokeo	0	0	0	0	0.0939	ND	0.0002	ND
155	34	31-36	Female	0	2	Bokeo	0	0	0	0	0.0187	ND	0.0087	ND
156	37	31-36	Male	1	2	Bokeo	0	0	0	0	0.1259	ND	0.0635	ND
157	31	31-36	Male	1	2	Bokeo	0	0	0	0	0.0638	ND	0.008	ND
158	28	25-30	Male	1	2	Bokeo	0	0	0	0	0.3495	ND	0.0491	ND
159	23	25-30	Male	1	2	Bokeo	0	0	0	0	0.0135	ND	0.0027	ND
160	38	31-36	Female	0	2	Bokeo	0	0	0	0	0.0204	ND	0.035	ND
161	38	31-36	Male	1	2	Bokeo	0	0	0	0	0.0241	ND	0.0137	ND
162	29	25-30	Male	1	2	Bokeo	0	0	0	0	0.0628	ND	0.014	ND
163	30	25-30	Male	1	2	Bokeo	0	0	0	0	0.0274	ND	0.0067	ND
164	30	25-30	Male	1	2	Bokeo	0	0	0	0	0.0124	ND	0.0122	ND
165	28	25-30	Male	1	2	Bokeo	0	0	0	0	0.0804	ND	0.4219	ND
166	40	31-36	Male	1	2	Bokeo	0	0	0	0	0.0212	ND	0.0118	ND
167	29	25-30	Female	0	2	Bokeo	0	0	0	0	0.0185	ND	0.0242	ND
168	43	37-46	Male	1	2	Bokeo	0	0	0	0	0.015	ND	0.0103	ND
169	40	31-36	Female	0	2	Bokeo	0	0	1	0	0.0123	ND	0.5234	<1:100
170	31	31-36	Female	0	2	Bokeo	0	0	0	0	0.0228	ND	0.011	ND
171	29	25-30	Female	0	2	Bokeo	0	0	0	0	0.0205	ND	0.1554	ND
172	19	17-24	Male	1	2	Bokeo	0	0	0	0	0.0949	ND	0.0667	ND
173	32	31-36	Male	1	2	Bokeo	0	0	0	0	0.3452	ND	0.002	ND
174	33	31-36	Male	1	2	Bokeo	0	0	0	0	0.1118	ND	0.021	ND
175	24	25-30	Male	1	2	Bokeo	0	0	0	0	0.0708	ND	0.017	ND
176	20	17-24	Female	0	2	Bokeo	0	0	0	0	0.0277	ND	0.0119	ND
BB-0177	31	31-36	Male	1	2	Bokeo	0	0	1	1	0.1525	ND	1.1094	1:200
178	20	17-24	Male	1	2	Bokeo	0	0	0	0	0.0537	ND	0.0112	ND
BB-0179	25	25-30	Male	1	2	Bokeo	0	0	1	1	0.0246	ND	1.0251	1:100
180	18	17-24	Male	1	2	Bokeo	0	0	0	0	0.0354	ND	0.0394	ND
181	25	25-30	Female	0	2	Bokeo	0	0	0	0	0.0561	ND	0.425	ND
182	24	25-30	Male	1	2	Bokeo	0	0	0	0	0.0765	ND	0.0405	ND
183	29	25-30	Male	1	2	Bokeo	1	1	0	0	0.6446	1:100	0.0358	ND
184	29	25-30	Male	1	2	Bokeo	1	1	0	0	0.5384	1:200	0.0304	ND
185	27	25-30	Male	1	2	Bokeo	0	0	0	0	0.0735	ND	0.1521	ND
186	22	25-30	Male	1	2	Bokeo	0	0	1	0	0.0137	ND	0.6677	<1:100
187	18	17-24	Female	0	2	Bokeo	0	0	0	0	0.0123	ND	0.0063	ND
188	27	25-30	Male	1	2	Bokeo	0	0	0	0	0.1531	ND	0.0094	ND
189	28	25-30	Female	0	2	Bokeo	0	0	0	0	0.0411	ND	0.032	ND
190	18	17-24	Female	0	2	Bokeo	0	0	0	0	0.209	ND	0.1488	ND
191	29	25-30	Male	1	2	Bokeo	0	0	0	0	0.1695	ND	0.0359	ND
192	18	17-24	Male	1	2	Bokeo	0	0	0	0	0.151	ND	0.0216	ND
BB-0193	37	31-36	Male	1	2	Bokeo	0	0	1	1	0.0374	ND	0.6265	1:100
194	30	25-30	Male	1	2	Bokeo	0	0	0	0	0.0479	ND	0.0498	ND
195	32	31-36	Male	1	2	Bokeo	0	0	1	0	0.11	ND	0.6082	<1:100
196	37	31-36	Male	1	2	Bokeo	0	0	1	0	0.2932	ND	0.9029	<1:100
197	18	17-24	Male	1	2	Bokeo	0	0	0	0	0.0343	ND	0.0537	ND
198	33	31-36	Female	0	2	Bokeo	0	0	0	0	0.0666	ND	0.0615	ND
199	20	17-24	Female	0	2	Bokeo	0	0	0	0	0.0541	ND	0.0726	ND
200	33	31-36	Male	1	2	Bokeo	0	0	0	0	0.0094	ND	0.0484	ND
201	23	25-30	Female	0	3	Bolikhamxai	0	0	0	0	0.0121	ND	0.0026	ND
202	18	17-24	Male	1	3	Bolikhamxai	0	0	0	0	0.0193	ND	0.029	ND
203	18	17-24	Male	1	3	Bolikhamxai	0	0	0	0	0.1248	ND	0.0243	ND
204	18	17-24	Male	1	3	Bolikhamxai	0	0	0	0	0.0092	ND	0.0435	ND
205	19	17-24	Male	1	3	Bolikhamxai	0	0	0	0	0.0489	ND	0.0338	ND
206	19	17-24	Male	1	3	Bolikhamxai	0	0	0	0	0.0293	ND	0.0552	ND
207	32	31-36	Male	1	3	Bolikhamxai	0	0	0	0	0.0168	ND	0.1268	ND
208	19	17-24	Male	1	3	Bolikhamxai	0	0	0	0	0.0698	ND	0.0128	ND
209	18	17-24	Male	1	3	Bolikhamxai	0	0	0	0	0.2321	ND	0.0081	ND
210	17	17-24	Female	0	3	Bolikhamxai	0	0	0	0	0.0379	ND	0.0071	ND
211	18	17-24	Male	1	3	Bolikhamxai	0	0	0	0	0.0439	ND	0.0083	ND
212	20	17-24	Male	1	3	Bolikhamxai	0	0	0	0	0.2124	ND	0.0046	ND
213	18	17-24	Male	1	3	Bolikhamxai	0	0	0	0	0.0449	ND	0.0302	ND
214	18	17-24	Female	0	3	Bolikhamxai	0	0	0	0	0.1051	ND	0.0178	ND
215	18	17-24	Female	0	3	Bolikhamxai	0	0	0	0	0.0433	ND	0.0116	ND
216	18	17-24	Female	0	3	Bolikhamxai	0	0	0	0	0.1435	ND	0.0093	ND
217	21	25-30	Female	0	3	Bolikhamxai	0	0	0	0	0.0346	ND	0.3899	ND
218	18	17-24	Male	1	3	Bolikhamxai	0	0	0	0	0.0489	ND	0.0327	ND
219	17	17-24	Male	1	3	Bolikhamxai	0	0	0	0	0.077	ND	0.0135	ND
220	18	17-24	Female	0	3	Bolikhamxai	0	0	0	0	0.0443	ND	0.0074	ND
221	20	17-24	Male	1	3	Bolikhamxai	0	0	0	0	0.015	ND	0.0247	ND
222	18	17-24	Female	0	3	Bolikhamxai	0	0	0	0	0.0379	ND	0.0036	ND
223	35	31-36	Male	1	3	Bolikhamxai	0	0	0	0	0.2059	ND	0.0309	ND
224	28	25-30	Female	0	3	Bolikhamxai	1	1	1	0	1.2697	1:200	0.6418	<1:100
225	36	31-36	Male	1	3	Bolikhamxai	0	0	1	0	0.0188	ND	0.5967	<1:100
226	32	31-36	Female	0	3	Bolikhamxai	0	0	0	0	0.0237	ND	0.0554	ND
227	34	31-36	Female	0	3	Bolikhamxai	0	0	0	0	0.0489	ND	0.2471	ND
228	38	31-36	Male	1	3	Bolikhamxai	0	0	0	0	0.0245	ND	0.0388	ND
229	29	25-30	Male	1	3	Bolikhamxai	0	0	0	0	0.0482	ND	0.0389	ND
230	33	31-36	Female	0	3	Bolikhamxai	0	0	0	0	0.1206	ND	0.0655	ND
231	47	37-46	Male	1	3	Bolikhamxai	0	0	0	0	0.0186	ND	0.2355	ND
232	33	31-36	Male	1	3	Bolikhamxai	0	0	0	0	0.0379	ND	0.109	ND
233	33	31-36	Male	1	3	Bolikhamxai	0	0	0	0	0.0267	ND	0.0154	ND
234	31	31-36	Male	1	3	Bolikhamxai	0	0	0	0	0.2052	ND	0.0444	ND
235	27	25-30	Male	1	3	Bolikhamxai	0	0	0	0	0.2054	ND	0.0739	ND
236	24	25-30	Male	1	3	Bolikhamxai	0	0	0	0	0.0388	ND	0.0082	ND
237	42	37-46	Male	1	3	Bolikhamxai	1	0	0	0	0.8905	<1:100	0.1424	ND
238	28	25-30	Male	1	3	Bolikhamxai	0	0	0	0	0.0461	ND	0.0306	ND
239	37	31-36	Male	1	3	Bolikhamxai	0	0	0	0	0.3106	ND	0.0222	ND
240	31	31-36	Male	1	3	Bolikhamxai	0	0	0	0	0.0639	ND	0.0889	ND
241	38	31-36	Female	0	3	Bolikhamxai	0	0	0	0	0.0971	ND	0.1061	ND
242	38	31-36	Female	0	3	Bolikhamxai	0	0	0	0	0.1014	ND	0.0624	ND
243	41	37-46	Male	1	3	Bolikhamxai	1	1	0	0	1.4209	1:400	0.016	ND
244	29	25-30	Male	1	3	Bolikhamxai	0	0	0	0	0.0778	ND	0.3177	ND
245	27	25-30	Male	1	3	Bolikhamxai	0	0	0	0	0.0619	ND	0.0478	ND
246	39	31-36	Female	0	3	Bolikhamxai	0	0	0	0	0.0699	ND	0.2767	ND
247	49	37-46	Female	0	3	Bolikhamxai	0	0	1	0	0.0574	ND	0.4989	<1:100
248	38	31-36	Male	1	3	Bolikhamxai	0	0	0	0	0.2892	ND	0.1991	ND
249	32	31-36	Male	1	3	Bolikhamxai	0	0	0	0	0.4822	ND	0.0593	ND
250	26	25-30	Male	1	3	Bolikhamxai	0	0	0	0	0.0307	ND	0.064	ND
251	37	31-36	Male	1	3	Bolikhamxai	1	1	0	0	0.6698	1:200	0.0717	ND
252	32	31-36	Male	1	3	Bolikhamxai	0	0	0	0	0.0158	ND	0.0195	ND
253	28	25-30	Male	1	3	Bolikhamxai	0	0	0	0	0.1375	ND	0.085	ND
254	19	17-24	Male	1	3	Bolikhamxai	0	0	0	0	0.023	ND	0.0138	ND
255	20	17-24	Male	1	3	Bolikhamxai	0	0	0	0	0.0661	ND	0.0735	ND
256	30	25-30	Male	1	3	Bolikhamxai	0	0	0	0	0.0243	ND	0.167	ND
257	30	25-30	Male	1	3	Bolikhamxai	0	0	0	0	0.0408	ND	0.0797	ND
258	28	25-30	Male	1	3	Bolikhamxai	0	0	0	0	0.0309	ND	0.0554	ND
259	42	37-46	Male	1	3	Bolikhamxai	0	0	0	0	0.1031	ND	0.0544	ND
260	45	37-46	Male	1	3	Bolikhamxai	0	0	0	0	0.0225	ND	0.009	ND
261	45	37-46	Male	1	3	Bolikhamxai	0	0	1	0	0.0348	ND	0.971	<1:100
262	36	31-36	Male	1	3	Bolikhamxai	0	0	0	0	0.0313	ND	0.195	ND
263	39	31-36	Male	1	3	Bolikhamxai	0	0	0	0	0.0178	ND	0.0424	ND
264	37	31-36	Male	1	3	Bolikhamxai	0	0	0	0	0.0534	ND	0.0651	ND
265	29	25-30	Male	1	3	Bolikhamxai	0	0	0	0	0.02	ND	0.0174	ND
266	29	25-30	Male	1	3	Bolikhamxai	0	0	0	0	0.0239	ND	0.0142	ND
267	29	25-30	Male	1	3	Bolikhamxai	0	0	0	0	0.0216	ND	0.0476	ND
268	26	25-30	Male	1	3	Bolikhamxai	0	0	0	0	0.0306	ND	0.1412	ND
269	26	25-30	Female	0	3	Bolikhamxai	0	0	0	0	0.0163	ND	0.0409	ND
270	22	25-30	Male	1	3	Bolikhamxai	0	0	0	0	0.0345	ND	0.1199	ND
271	17	17-24	Male	1	3	Bolikhamxai	0	0	0	0	0.0103	ND	0.3596	ND
272	17	17-24	Male	1	3	Bolikhamxai	0	0	0	0	0.0173	ND	0.0044	ND
273	18	17-24	Female	0	3	Bolikhamxai	0	0	0	0	0.0136	ND	0.2765	ND
274	17	17-24	Female	0	3	Bolikhamxai	0	0	0	0	0.0146	ND	0.0104	ND
275	18	17-24	Female	0	3	Bolikhamxai	0	0	0	0	0.0045	ND	0.0082	ND
276	18	17-24	Male	1	3	Bolikhamxai	0	0	0	0	0.023	ND	0.1063	ND
277	18	17-24	Male	1	3	Bolikhamxai	0	0	0	0	0.0206	ND	0.1021	ND
278	18	17-24	Female	0	3	Bolikhamxai	0	0	0	0	0.0335	ND	0.0113	ND
279	18	17-24	Male	1	3	Bolikhamxai	0	0	0	0	0.0918	ND	0.0924	ND
280	19	17-24	Female	0	3	Bolikhamxai	0	0	0	0	0.07	ND	0.0153	ND
281	18	17-24	Male	1	3	Bolikhamxai	0	0	0	0	0.0243	ND	0.0475	ND
282	18	17-24	Female	0	3	Bolikhamxai	0	0	0	0	0.1345	ND	0.4433	ND
283	18	17-24	Female	0	3	Bolikhamxai	0	0	0	0	0.0062	ND	0.069	ND
284	18	17-24	Male	1	3	Bolikhamxai	0	0	0	0	0.0344	ND	0.0194	ND
285	18	17-24	Female	0	3	Bolikhamxai	0	0	0	0	0.0229	ND	0.0124	ND
286	18	17-24	Female	0	3	Bolikhamxai	0	0	0	0	0.0268	ND	0.2112	ND
287	18	17-24	Female	0	3	Bolikhamxai	0	0	0	0	0.013	ND	0.0346	ND
288	18	17-24	Female	0	3	Bolikhamxai	0	0	0	0	0.0085	ND	0.0237	ND
289	18	17-24	Male	1	3	Bolikhamxai	0	0	0	0	0.0176	ND	0.2856	ND
290	18	17-24	Male	1	3	Bolikhamxai	0	0	0	0	0.0348	ND	0.0542	ND
291	18	17-24	Male	1	3	Bolikhamxai	0	0	0	0	0.0129	ND	0.0449	ND
292	29	25-30	Male	1	3	Bolikhamxai	0	0	0	0	0.0118	ND	0.0039	ND
293	18	17-24	Male	1	3	Bolikhamxai	0	0	0	0	0.0177	ND	0.032	ND
294	19	17-24	Male	1	3	Bolikhamxai	0	0	0	0	0.0528	ND	0.0667	ND
295	18	17-24	Male	1	3	Bolikhamxai	0	0	0	0	0.0108	ND	0.0025	ND
296	30	25-30	Male	1	3	Bolikhamxai	0	0	0	0	0.0552	ND	0.0356	ND
297	34	31-36	Male	1	3	Bolikhamxai	0	0	0	0	0.0124	ND	0.0123	ND
298	18	17-24	Male	1	3	Bolikhamxai	0	0	0	0	0.0319	ND	0.0003	ND
BB-0299	22	25-30	Male	1	3	Bolikhamxai	0	0	1	1	0.0182	ND	0.6782	1:100
300	19	17-24	Female	0	3	Bolikhamxai	0	0	0	0	0.003	ND	0.0023	ND
301	29	25-30	Female	0	4	Huaphan	0	0	0	0	0.0979	ND	0.0476	ND
302	31	31-36	Male	1	4	Huaphan	1	1	0	0	0.8134	1:200	0.1681	ND
303	31	31-36	Male	1	4	Huaphan	0	0	0	0	0.0375	ND	0.0059	ND
304	35	31-36	Female	0	4	Huaphan	0	0	0	0	0.3618	ND	0.0347	ND
305	31	31-36	Female	0	4	Huaphan	1	1	0	0	1.2621	1:800	0.0039	ND
306	34	31-36	Female	0	4	Huaphan	0	0	0	0	0.2456	ND	0.0082	ND
307	32	31-36	Female	0	4	Huaphan	0	0	0	0	0.0561	ND	0.0233	ND
308	38	31-36	Male	1	4	Huaphan	1	1	0	0	0.5653	1:100	0.0209	ND
309	25	25-30	Female	0	4	Huaphan	1	1	0	0	0.5004	1:400	0.0125	ND
310	27	25-30	Female	0	4	Huaphan	1	0	0	0	0.5064	<1:100	0.0144	ND
311	49	37-46	Female	0	4	Huaphan	0	0	0	0	0.1339	ND	0.2131	ND
312	29	25-30	Male	1	4	Huaphan	0	0	0	0	0.0618	ND	0.0595	ND
313	26	25-30	Male	1	4	Huaphan	1	1	0	0	1.1202	1:400	0.017	ND
314	18	17-24	Male	1	4	Huaphan	1	1	0	0	1.9299	1:3200	0.0039	ND
315	39	31-36	Male	1	4	Huaphan	1	1	0	0	0.5775	1:100	0.2472	ND
316	31	31-36	Female	0	4	Huaphan	0	0	0	0	0.0186	ND	0.0454	ND
317	29	25-30	Male	1	4	Huaphan	0	0	0	0	0.0524	ND	0.0437	ND
318	42	37-46	Male	1	4	Huaphan	1	1	0	0	1.0275	1:200	0.119	ND
319	49	37-46	Male	1	4	Huaphan	0	0	0	0	0.2358	ND	0.0181	ND
320	41	37-46	Female	0	4	Huaphan	0	0	0	0	0.3528	ND	0.0121	ND
321	30	25-30	Female	0	4	Huaphan	0	0	0	0	0.03	ND	0.0083	ND
322	38	31-36	Female	0	4	Huaphan	0	0	0	0	0.0962	ND	0.045	ND
323	26	25-30	Male	1	4	Huaphan	0	0	0	0	0.0319	ND	0.0063	ND
324	44	37-46	Male	1	4	Huaphan	0	0	0	0	0.0341	ND	0.0069	ND
325	36	31-36	Female	0	4	Huaphan	0	0	0	0	0.0429	ND	0.0084	ND
326	45	37-46	Male	1	4	Huaphan	1	0	0	0	0.7077	<1:100	0.0148	ND
327	35	31-36	Female	0	4	Huaphan	1	1	0	0	1.7407	1:3200	0.0093	ND
328	34	31-36	Male	1	4	Huaphan	1	1	0	0	0.6839	1:100	0.0403	ND
329	39	31-36	Male	1	4	Huaphan	0	0	1	0	0.052	ND	0.5449	<1:100
330	38	31-36	Male	1	4	Huaphan	0	0	0	0	0.3417	ND	0.0103	ND
331	31	31-36	Male	1	4	Huaphan	0	0	0	0	0.0278	ND	0.0055	ND
332	28	25-30	Male	1	4	Huaphan	0	0	0	0	0.0194	ND	0.0134	ND
333	51	≥ 47	Male	1	4	Huaphan	0	0	0	0	0.0544	ND	0.0441	ND
334	32	31-36	Male	1	4	Huaphan	1	1	0	0	0.602	1:200	0.0261	ND
335	28	25-30	Female	0	4	Huaphan	1	1	0	0	1.3194	1:800	0.0089	ND
336	29	25-30	Male	1	4	Huaphan	0	0	0	0	0.089	ND	0.0017	ND
337	47	37-46	Male	1	4	Huaphan	0	0	0	0	0.0519	ND	0.0122	ND
338	41	37-46	Male	1	4	Huaphan	1	1	0	0	1.5666	1:1600	0.0045	ND
339	39	31-36	Female	0	4	Huaphan	0	0	0	0	0.014	ND	0.0067	ND
340	18	17-24	Female	0	4	Huaphan	0	0	0	0	0.2656	ND	0.0031	ND
341	44	37-46	Male	1	4	Huaphan	1	1	0	0	1.6538	1:1600	0.0695	ND
342	28	25-30	Male	1	4	Huaphan	1	1	0	0	0.586	1:100	0.008	ND
343	36	31-36	Male	1	4	Huaphan	1	1	0	0	1.0807	1:200	0.0018	ND
344	38	31-36	Male	1	4	Huaphan	0	0	0	0	0.0102	ND	0.0834	ND
345	21	25-30	Male	1	4	Huaphan	0	0	0	0	0.0365	ND	0.0102	ND
346	32	31-36	Male	1	4	Huaphan	0	0	0	0	0.0157	ND	0.017	ND
347	26	25-30	Male	1	4	Huaphan	0	0	0	0	0.0147	ND	0.0275	ND
348	29	25-30	Male	1	4	Huaphan	0	0	0	0	0.0464	ND	0.0058	ND
349	32	31-36	Male	1	4	Huaphan	0	0	0	0	0.0301	ND	0.0478	ND
350	37	31-36	Male	1	4	Huaphan	0	0	0	0	0.034	ND	0.0121	ND
351	26	25-30	Female	0	4	Huaphan	0	0	0	0	0.0205	ND	0.0059	ND
352	47	37-46	Male	1	4	Huaphan	1	1	0	0	1.3373	1:400	0.0744	ND
353	39	31-36	Female	0	4	Huaphan	0	0	0	0	0.024	ND	0.0172	ND
354	41	37-46	Female	0	4	Huaphan	0	0	0	0	0.0117	ND	0.0023	ND
355	31	31-36	Female	0	4	Huaphan	0	0	0	0	0.0417	ND	0.0598	ND
356	31	31-36	Male	1	4	Huaphan	0	0	0	0	0.0186	ND	0.0162	ND
357	35	31-36	Male	1	4	Huaphan	0	0	1	0	0.0277	ND	0.8767	<1:100
358	43	37-46	Male	1	4	Huaphan	1	1	0	0	0.6582	1:400	0.0132	ND
359	23	25-30	Male	1	4	Huaphan	1	1	0	0	1.1164	1:800	0.0856	ND
360	31	31-36	Male	1	4	Huaphan	1	1	0	0	0.7866	1:100	0.0552	ND
361	31	31-36	Male	1	4	Huaphan	1	1	0	0	0.8095	1:200	0.0079	ND
362	34	31-36	Male	1	4	Huaphan	1	1	0	0	1.4706	1:400	0.0056	ND
363	29	25-30	Female	0	4	Huaphan	0	0	0	0	0.0615	ND	0.001	ND
364	29	25-30	Male	1	4	Huaphan	0	0	0	0	0.0033	ND	0.0007	ND
365	42	37-46	Male	1	4	Huaphan	1	1	0	0	1.6969	1:800	0.1101	ND
366	24	25-30	Male	1	4	Huaphan	0	0	0	0	0.015	ND	0.0265	ND
367	26	25-30	Female	0	4	Huaphan	0	0	0	0	0.0486	ND	0.001	ND
368	36	31-36	Female	0	4	Huaphan	0	0	0	0	0.024	ND	0.0225	ND
369	34	31-36	Male	1	4	Huaphan	1	1	0	0	1.0536	1:100	0.0387	ND
370	25	25-30	Male	1	4	Huaphan	0	0	0	0	0.082	ND	0.0539	ND
371	35	31-36	Male	1	4	Huaphan	0	0	0	0	0.0331	ND	0.0897	ND
372	33	31-36	Male	1	4	Huaphan	0	0	0	0	0.0223	ND	0.0573	ND
373	34	31-36	Male	1	4	Huaphan	1	0	0	0	0.4927	<1:100	0.063	ND
374	30	25-30	Male	1	4	Huaphan	0	0	0	0	0.0229	ND	0.0033	ND
375	28	25-30	Female	0	4	Huaphan	0	0	0	0	0.4679	ND	0.3925	ND
376	25	25-30	Female	0	4	Huaphan	0	0	1	0	0.1258	ND	0.5245	<1:100
377	33	31-36	Male	1	4	Huaphan	0	0	0	0	0.0059	ND	0.0379	ND
378	40	31-36	Male	1	4	Huaphan	0	0	0	0	0.053	ND	0.027	ND
379	21	25-30	Female	0	4	Huaphan	0	0	0	0	0.0102	ND	0.0451	ND
380	25	25-30	Male	1	4	Huaphan	1	1	0	0	1.0743	1:200	0.066	ND
381	35	31-36	Male	1	4	Huaphan	1	1	0	0	1.2975	1:800	0.0273	ND
382	38	31-36	Male	1	4	Huaphan	0	0	0	0	0.022	ND	0.0078	ND
383	25	25-30	Male	1	4	Huaphan	1	1	0	0	0.6987	1:800	0.0089	ND
384	37	31-36	Male	1	4	Huaphan	0	0	0	0	0.0219	ND	0.0045	ND
385	18	17-24	Female	0	4	Huaphan	0	0	0	0	0.0738	ND	0.1126	ND
386	24	25-30	Male	1	4	Huaphan	0	0	0	0	0.0129	ND	0.0209	ND
387	35	31-36	Male	1	4	Huaphan	0	0	0	0	0.0816	ND	0.0179	ND
388	31	31-36	Male	1	4	Huaphan	0	0	0	0	0.0569	ND	0.0768	ND
389	32	31-36	Female	0	4	Huaphan	0	0	0	0	0.2867	ND	0.0074	ND
390	30	25-30	Male	1	4	Huaphan	0	0	1	0	0.0311	ND	0.6685	<1:100
391	30	25-30	Male	1	4	Huaphan	0	0	0	0	0.1555	ND	0.0424	ND
392	38	31-36	Male	1	4	Huaphan	0	0	0	0	0.1745	ND	0.138	ND
393	35	31-36	Male	1	4	Huaphan	0	0	0	0	0.0105	ND	0.4821	ND
394	19	17-24	Male	1	4	Huaphan	0	0	0	0	0.0266	ND	0.0084	ND
395	30	25-30	Male	1	4	Huaphan	0	0	0	0	0.019	ND	0.0241	ND
396	36	31-36	Female	0	4	Huaphan	0	0	0	0	0.2035	ND	0.0249	ND
397	24	25-30	Male	1	4	Huaphan	0	0	0	0	0.358	ND	0.0132	ND
398	28	25-30	Male	1	4	Huaphan	0	0	0	0	0.0268	ND	0.3202	ND
399	37	31-36	Male	1	4	Huaphan	0	0	0	0	0.1151	ND	0.1403	ND
400	27	25-30	Male	1	4	Huaphan	1	0	0	0	0.7036	<1:100	0	ND
401	50	37-46	Male	1	5	Luang Namtha	0	0	0	0	0.0112	ND	0.0018	ND
402	60	≥ 47	Male	1	5	Luang Namtha	1	1	0	0	1.1067	1:1600	0.0361	ND
403	43	37-46	Male	1	5	Luang Namtha	0	0	0	0	0.0252	ND	0.0148	ND
404	36	31-36	Male	1	5	Luang Namtha	0	0	0	0	0.0752	ND	0.008	ND
405	25	25-30	Male	1	5	Luang Namtha	1	1	0	0	0.8478	1:100	0.0023	ND
406	30	25-30	Male	1	5	Luang Namtha	0	0	0	0	0.0104	ND	0.1224	ND
407	29	25-30	Male	1	5	Luang Namtha	0	0	0	0	0.0056	ND	0.0077	ND
408	33	31-36	Male	1	5	Luang Namtha	0	0	0	0	0.0115	ND	0.0061	ND
409	33	31-36	Male	1	5	Luang Namtha	0	0	0	0	0.006	ND	0.0058	ND
410	31	31-36	Male	1	5	Luang Namtha	0	0	0	0	0.0294	ND	0.0076	ND
411	27	25-30	Male	1	5	Luang Namtha	0	0	0	0	0.3921	ND	0.0894	ND
412	34	31-36	Male	1	5	Luang Namtha	0	0	0	0	0.05	ND	0.0042	ND
413	35	31-36	Male	1	5	Luang Namtha	0	0	0	0	0.0958	ND	0.1693	ND
414	34	31-36	Female	0	5	Luang Namtha	0	0	0	0	0.0043	ND	0.4499	ND
415	35	31-36	Male	1	5	Luang Namtha	0	0	0	0	0.0499	ND	0.3946	ND
416	35	31-36	Male	1	5	Luang Namtha	0	0	0	0	0.2482	ND	0.4556	ND
417	25	25-30	Female	0	5	Luang Namtha	0	0	0	0	0.0115	ND	0.0093	ND
418	35	31-36	Male	1	5	Luang Namtha	0	0	0	0	0.0392	ND	0.0025	ND
419	34	31-36	Male	1	5	Luang Namtha	0	0	0	0	0.0026	ND	0.0568	ND
420	41	37-46	Male	1	5	Luang Namtha	0	0	0	0	0.0201	ND	0.006	ND
421	27	25-30	Male	1	5	Luang Namtha	0	0	0	0	0.2656	ND	0.0353	ND
422	26	25-30	Male	1	5	Luang Namtha	0	0	0	0	0.0171	ND	0.0232	ND
423	30	25-30	Male	1	5	Luang Namtha	0	0	0	0	0.0552	ND	0.0155	ND
424	27	25-30	Male	1	5	Luang Namtha	1	1	0	0	0.9588	1:400	0.049	ND
425	30	25-30	Female	0	5	Luang Namtha	0	0	0	0	0.0972	ND	0.11	ND
426	18	17-24	Male	1	5	Luang Namtha	0	0	0	0	0.0147	ND	0.0631	ND
427	25	25-30	Male	1	5	Luang Namtha	0	0	0	0	0.0101	ND	0.0276	ND
428	31	31-36	Male	1	5	Luang Namtha	0	0	0	0	0.0304	ND	0.0127	ND
429	24	25-30	Female	0	5	Luang Namtha	0	0	0	0	0.0008	ND	0.132	ND
430	27	25-30	Male	1	5	Luang Namtha	0	0	0	0	0.0549	ND	0.0827	ND
431	38	31-36	Male	1	5	Luang Namtha	0	0	0	0	0.0268	ND	0.155	ND
432	41	37-46	Male	1	5	Luang Namtha	0	0	0	0	0.017	ND	0.274	ND
433	33	31-36	Female	0	5	Luang Namtha	0	0	0	0	0.0357	ND	0.0006	ND
434	36	31-36	Female	0	5	Luang Namtha	0	0	0	0	0.0063	ND	0.0684	ND
435	29	25-30	Male	1	5	Luang Namtha	0	0	0	0	0.3923	ND	0.0059	ND
436	36	31-36	Male	1	5	Luang Namtha	0	0	0	0	0.3782	ND	0.0119	ND
437	44	37-46	Male	1	5	Luang Namtha	0	0	0	0	0.0265	ND	0.1422	ND
BB-0438	39	31-36	Female	0	5	Luang Namtha	0	0	1	1	0.0146	ND	0.6863	1:200
439	27	25-30	Female	0	5	Luang Namtha	1	0	0	0	0.4924	<1:100	0.0102	ND
440	31	31-36	Female	0	5	Luang Namtha	0	0	1	0	0.0119	ND	0.5761	<1:100
BB-0441	30	25-30	Female	0	5	Luang Namtha	0	0	1	1	0.0084	ND	0.8534	1:200
442	37	31-36	Female	0	5	Luang Namtha	0	0	0	0	0.0148	ND	0.0031	ND
443	32	31-36	Male	1	5	Luang Namtha	1	1	0	0	0.7321	1:100	0.04	ND
444	28	25-30	Male	1	5	Luang Namtha	0	0	0	0	0.0637	ND	0.0347	ND
445	27	25-30	Male	1	5	Luang Namtha	0	0	0	0	0.0154	ND	0.0045	ND
446	28	25-30	Male	1	5	Luang Namtha	0	0	0	0	0.2073	ND	0.0125	ND
447	19	17-24	Female	0	5	Luang Namtha	0	0	0	0	0.0115	ND	0.0089	ND
448	35	31-36	Male	1	5	Luang Namtha	0	0	0	0	0.3246	ND	0.0035	ND
449	30	25-30	Female	0	5	Luang Namtha	0	0	0	0	0.0205	ND	0.0187	ND
450	27	25-30	Male	1	5	Luang Namtha	0	0	0	0	0.02	ND	0.0221	ND
451	31	31-36	Male	1	5	Luang Namtha	0	0	1	0	0.2462	ND	0.7001	<1:100
452	51	≥ 47	Male	1	5	Luang Namtha	0	0	0	0	0.0559	ND	0.4051	ND
453	29	25-30	Female	0	5	Luang Namtha	0	0	0	0	0.0251	ND	0.0104	ND
454	25	25-30	Male	1	5	Luang Namtha	0	0	1	0	0.0076	ND	0.6573	<1:100
455	26	25-30	Female	0	5	Luang Namtha	1	1	0	0	0.7507	1:200	0.0242	ND
456	28	25-30	Female	0	5	Luang Namtha	0	0	0	0	0.0701	ND	0.0031	ND
457	25	25-30	Female	0	5	Luang Namtha	0	0	0	0	0.0076	ND	0.1043	ND
458	42	37-46	Female	0	5	Luang Namtha	0	0	0	0	0.0189	ND	0.3292	ND
459	38	31-36	Male	1	5	Luang Namtha	0	0	0	0	0.0265	ND	0.4035	ND
460	42	37-46	Female	0	5	Luang Namtha	0	0	0	0	0.0061	ND	0.1807	ND
461	39	31-36	Female	0	5	Luang Namtha	0	0	0	0	0.0109	ND	0.0155	ND
462	41	37-46	Male	1	5	Luang Namtha	0	0	0	0	0.4133	ND	0.0295	ND
463	30	25-30	Male	1	5	Luang Namtha	0	0	1	0	0.0188	ND	0.7714	<1:100
464	40	31-36	Male	1	5	Luang Namtha	0	0	0	0	0.0047	ND	0.0002	ND
465	36	31-36	Female	0	5	Luang Namtha	1	1	0	0	0.8629	1:200	0.0026	ND
466	28	25-30	Male	1	5	Luang Namtha	0	0	0	0	0.0051	ND	0.0084	ND
467	42	37-46	Female	0	5	Luang Namtha	0	0	0	0	0.0544	ND	0.209	ND
468	33	31-36	Male	1	5	Luang Namtha	1	1	0	0	0.7689	1:200	0.0021	ND
469	41	37-46	Male	1	5	Luang Namtha	0	0	0	0	0.0274	ND	0.0088	ND
470	33	31-36	Female	0	5	Luang Namtha	0	0	0	0	0.1665	ND	0.0175	ND
471	32	31-36	Female	0	5	Luang Namtha	0	0	0	0	0.0163	ND	0.0076	ND
472	28	25-30	Male	1	5	Luang Namtha	0	0	0	0	0.0161	ND	0.0064	ND
473	33	31-36	Male	1	5	Luang Namtha	0	0	0	0	0.0233	ND	0.0164	ND
474	34	31-36	Female	0	5	Luang Namtha	0	0	0	0	0.0141	ND	0.446	ND
BB-0475	39	31-36	Female	0	5	Luang Namtha	0	0	1	1	0.0766	ND	0.5092	1:200
476	35	31-36	Male	1	5	Luang Namtha	0	0	0	0	0.0084	ND	0.0046	ND
477	39	31-36	Male	1	5	Luang Namtha	0	0	0	0	0.0112	ND	0.0018	ND
478	39	31-36	Male	1	5	Luang Namtha	0	0	0	0	0.1917	ND	0.0887	ND
479	27	25-30	Female	0	5	Luang Namtha	0	0	0	0	0.1789	ND	0.0213	ND
480	39	31-36	Male	1	5	Luang Namtha	0	0	0	0	0.1446	ND	0.0707	ND
BB-0481	29	25-30	Male	1	5	Luang Namtha	0	0	1	1	0.0283	ND	1.0633	1:100
482	21	25-30	Male	1	5	Luang Namtha	0	0	0	0	0.0166	ND	0.0007	ND
483	20	17-24	Male	1	5	Luang Namtha	0	0	0	0	0.027	ND	0.0066	ND
484	24	25-30	Male	1	5	Luang Namtha	0	0	0	0	0.0172	ND	0.004	ND
485	27	25-30	Female	0	5	Luang Namtha	0	0	0	0	0.02	ND	0.0028	ND
486	24	25-30	Female	0	5	Luang Namtha	0	0	0	0	0.0196	ND	0.053	ND
487	28	25-30	Female	0	5	Luang Namtha	0	0	0	0	0.0679	ND	0.0298	ND
488	29	25-30	Female	0	5	Luang Namtha	0	0	0	0	0.0388	ND	0.0291	ND
489	30	25-30	Male	1	5	Luang Namtha	0	0	0	0	0.0237	ND	0.0195	ND
490	28	25-30	Male	1	5	Luang Namtha	0	0	0	0	0.037	ND	0.0321	ND
491	43	37-46	Male	1	5	Luang Namtha	0	0	0	0	0.3019	ND	0.0558	ND
492	28	25-30	Female	0	5	Luang Namtha	0	0	1	0	0.0233	ND	0.723	<1:100
493	29	25-30	Female	0	5	Luang Namtha	0	0	0	0	0.108	ND	0.2071	ND
494	25	25-30	Male	1	5	Luang Namtha	0	0	0	0	0.0154	ND	0.0217	ND
495	27	25-30	Male	1	5	Luang Namtha	0	0	0	0	0.0175	ND	0.3197	ND
496	25	25-30	Male	1	5	Luang Namtha	0	0	0	0	0.011	ND	0.0051	ND
497	38	31-36	Male	1	5	Luang Namtha	0	0	0	0	0.0138	ND	0.0036	ND
498	37	31-36	Male	1	5	Luang Namtha	0	0	0	0	0.1802	ND	0.0477	ND
499	30	25-30	Male	1	5	Luang Namtha	0	0	0	0	0.322	ND	0.0088	ND
500	24	25-30	Male	1	5	Luang Namtha	0	0	0	0	0.0666	ND	0.0167	ND
501	24	25-30	Male	1	6	Luang Prabang	0	0	0	0	0.0271	ND	0.0675	ND
502	26	25-30	Male	1	6	Luang Prabang	0	0	0	0	0.0171	ND	0.0223	ND
503	53	≥ 47	Male	1	6	Luang Prabang	0	0	0	0	0.1329	ND	0.0037	ND
504	23	25-30	Female	0	6	Luang Prabang	0	0	0	0	0.0472	ND	0.0132	ND
505	25	25-30	Female	0	6	Luang Prabang	0	0	0	0	0.0148	ND	0.0006	ND
506	29	25-30	Female	0	6	Luang Prabang	0	0	0	0	0.0272	ND	0.0358	ND
BB-0507	17	≥ 17-24	Male	1	6	Luang Prabang	0	0	1	1	0.0176	ND	0.8013	1:100
508	50	37-46	Male	1	6	Luang Prabang	0	0	0	0	0.0256	ND	0.1072	ND
509	36	31-36	Female	0	6	Luang Prabang	0	0	0	0	0.0495	ND	0.2413	ND
510	24	25-30	Male	1	6	Luang Prabang	0	0	0	0	0.0048	ND	0.0166	ND
511	22	25-30	Male	1	6	Luang Prabang	0	0	0	0	0.0353	ND	0.0304	ND
512	20	17-24	Female	0	6	Luang Prabang	0	0	0	0	0.0297	ND	0.033	ND
513	40	31-36	Female	0	6	Luang Prabang	0	0	0	0	0.0271	ND	0.0313	ND
514	30	25-30	Male	1	6	Luang Prabang	0	0	0	0	0.1494	ND	0.0064	ND
515	20	17-24	Male	1	6	Luang Prabang	0	0	0	0	0.0294	ND	0.0164	ND
516	51	≥ 47	Male	1	6	Luang Prabang	0	0	0	0	0.1442	ND	0.02	ND
517	34	31-36	Female	0	6	Luang Prabang	0	0	0	0	0.0263	ND	0.2859	ND
518	28	25-30	Male	1	6	Luang Prabang	0	0	0	0	0.0049	ND	0.0641	ND
519	25	25-30	Male	1	6	Luang Prabang	0	0	0	0	0.0111	ND	0.0836	ND
520	32	31-36	Male	1	6	Luang Prabang	0	0	1	0	0.0154	ND	0.8391	<1:100
521	37	31-36	Male	1	6	Luang Prabang	0	0	0	0	0.3071	ND	0.0104	ND
522	50	37-46	Male	1	6	Luang Prabang	0	0	1	0	0.0125	ND	0.6915	<1:100
523	31	31-36	Male	1	6	Luang Prabang	0	0	0	0	0.0104	ND	0.376	ND
524	26	25-30	Male	1	6	Luang Prabang	0	0	0	0	0.0179	ND	0.0259	ND
525	21	25-30	Female	0	6	Luang Prabang	0	0	0	0	0.0686	ND	0.0101	ND
526	33	31-36	Female	0	6	Luang Prabang	0	0	0	0	0.0406	ND	0.3002	ND
527	35	31-36	Female	0	6	Luang Prabang	0	0	0	0	0.1784	ND	0.0593	ND
528	24	25-30	Male	1	6	Luang Prabang	0	0	0	0	0.0988	ND	0.0331	ND
529	26	25-30	Male	1	6	Luang Prabang	0	0	0	0	0.0054	ND	0.0096	ND
530	19	17-24	Female	0	6	Luang Prabang	0	0	0	0	0.087	ND	0.0815	ND
531	25	25-30	Female	0	6	Luang Prabang	0	0	1	0	0.0176	ND	0.6813	<1:100
532	27	25-30	Male	1	6	Luang Prabang	0	0	1	0	0.0109	ND	0.5666	<1:100
533	33	31-36	Male	1	6	Luang Prabang	0	0	1	0	0.0265	ND	0.7279	<1:100
534	31	31-36	Male	1	6	Luang Prabang	0	0	0	0	0.0122	ND	0.02	ND
535	23	25-30	Male	1	6	Luang Prabang	0	0	0	0	0.0322	ND	0.0209	ND
536	39	31-36	Male	1	6	Luang Prabang	0	0	0	0	0.0585	ND	0.0201	ND
537	40	31-36	Female	0	6	Luang Prabang	0	0	0	0	0.0242	ND	0.0003	ND
538	41	37-46	Female	0	6	Luang Prabang	0	0	0	0	0.0177	ND	0.0026	ND
539	45	37-46	Female	0	6	Luang Prabang	0	0	0	0	0.0207	ND	0.4114	ND
540	23	25-30	Male	1	6	Luang Prabang	0	0	0	0	0.0066	ND	0.07	ND
541	42	37-46	Male	1	6	Luang Prabang	0	0	1	0	0.0132	ND	0.6304	<1:100
542	30	25-30	Male	1	6	Luang Prabang	0	0	1	0	0.0152	ND	0.9258	<1:100
543	24	25-30	Male	1	6	Luang Prabang	0	0	0	0	0.0802	ND	0.0767	ND
544	38	31-36	Female	0	6	Luang Prabang	0	0	1	0	0.0116	ND	0.6673	<1:100
545	21	25-30	Female	0	6	Luang Prabang	0	0	0	0	0.0189	ND	0.0411	ND
546	32	31-36	Female	0	6	Luang Prabang	0	0	0	0	0.0188	ND	0.0726	ND
547	27	25-30	Male	1	6	Luang Prabang	0	0	0	0	0.0494	ND	0.0029	ND
548	34	31-36	Male	1	6	Luang Prabang	0	0	0	0	0.0312	ND	0.0596	ND
549	55	≥ 47	Female	0	6	Luang Prabang	0	0	0	0	0.0131	ND	0.0433	ND
550	18	17-24	Female	0	6	Luang Prabang	0	0	0	0	0.0216	ND	0.0014	ND
551	36	31-36	Female	0	6	Luang Prabang	0	0	0	0	0.0081	ND	0.002	ND
BB-0552	43	37-46	Female	0	6	Luang Prabang	0	0	1	1	0.0029	ND	1.1004	1:100
553	33	31-36	Male	1	6	Luang Prabang	0	0	0	0	0.0107	ND	0.0412	ND
554	26	25-30	Female	0	6	Luang Prabang	0	0	0	0	0.1213	ND	0.0039	ND
555	18	17-24	Female	0	6	Luang Prabang	0	0	0	0	0.0184	ND	0.4662	ND
556	17	17-24	Female	0	6	Luang Prabang	0	0	0	0	0.0223	ND	0.0519	ND
557	19	17-24	Male	1	6	Luang Prabang	0	0	0	0	0.0221	ND	0.0519	ND
558	17	17-24	Male	1	6	Luang Prabang	0	0	0	0	0.0194	ND	0.0299	ND
559	53	≥ 47	Male	1	6	Luang Prabang	0	0	0	0	0.0137	ND	0.0212	ND
560	37	31-36	Male	1	6	Luang Prabang	0	0	0	0	0.1501	ND	0.0625	ND
561	24	25-30	Male	1	6	Luang Prabang	0	0	0	0	0.0182	ND	0.0084	ND
562	28	25-30	Male	1	6	Luang Prabang	0	0	0	0	0.0306	ND	0.2698	ND
563	47	37-46	Male	1	6	Luang Prabang	0	0	0	0	0.0681	ND	0.4533	ND
564	35	31-36	Male	1	6	Luang Prabang	0	0	0	0	0.0189	ND	0.4551	ND
565	38	31-36	Female	0	6	Luang Prabang	0	0	0	0	0.0087	ND	0.4187	ND
566	18	17-24	Female	0	6	Luang Prabang	0	0	0	0	0.014	ND	0.0155	ND
567	19	17-24	Female	0	6	Luang Prabang	0	0	0	0	0.0111	ND	0.0232	ND
568	53	≥ 47	Male	1	6	Luang Prabang	0	0	0	0	0.0147	ND	0.229	ND
569	19	17-24	Male	1	6	Luang Prabang	0	0	0	0	0.0287	ND	0.0479	ND
570	19	17-24	Male	1	6	Luang Prabang	0	0	0	0	0.0315	ND	0.0112	ND
571	18	17-24	Female	0	6	Luang Prabang	0	0	0	0	0.0664	ND	0.0333	ND
572	17	17-24	Female	0	6	Luang Prabang	0	0	0	0	0.1728	ND	0.0123	ND
573	19	17-24	Female	0	6	Luang Prabang	0	0	0	0	0.0748	ND	0.0546	ND
574	20	17-24	Female	0	6	Luang Prabang	0	0	0	0	0.1329	ND	0.0448	ND
575	18	17-24	Female	0	6	Luang Prabang	0	0	0	0	0.0316	ND	0.0783	ND
576	19	17-24	Female	0	6	Luang Prabang	0	0	0	0	0.0096	ND	0.008	ND
577	21	25-30	Male	1	6	Luang Prabang	0	0	0	0	0.397	ND	0.0413	ND
578	28	25-30	Male	1	6	Luang Prabang	0	0	0	0	0.0242	ND	0.0207	ND
BB-0579	53	≥ 47	Male	1	6	Luang Prabang	0	0	1	1	0.0436	ND	0.5131	1:200
580	40	31-36	Male	1	6	Luang Prabang	0	0	1	0	0.0239	ND	1.4881	<1:100
BB-0581	39	31-36	Female	0	6	Luang Prabang	0	0	1	1	0.069	ND	0.4928	1:100
582	24	25-30	Female	0	6	Luang Prabang	0	0	0	0	0.0178	ND	0.0225	ND
583	18	17-24	Female	0	6	Luang Prabang	0	0	0	0	0.0341	ND	0.0427	ND
584	22	25-30	Male	1	6	Luang Prabang	0	0	1	0	0.0291	ND	0.6395	<1:100
585	21	25-30	Male	1	6	Luang Prabang	0	0	0	0	0.1618	ND	0.0699	ND
586	19	17-24	Male	1	6	Luang Prabang	0	0	0	0	0.0307	ND	0.0407	ND
587	19	17-24	Male	1	6	Luang Prabang	0	0	0	0	0.0813	ND	0.0505	ND
588	29	25-30	Female	0	6	Luang Prabang	0	0	0	0	0.0707	ND	0.1381	ND
589	20	17-24	Male	1	6	Luang Prabang	0	0	0	0	0.2934	ND	0.0144	ND
590	20	17-24	Male	1	6	Luang Prabang	0	0	0	0	0.0127	ND	0.0163	ND
591	18	17-24	Male	1	6	Luang Prabang	0	0	0	0	0.0365	ND	0.023	ND
592	19	17-24	Male	1	6	Luang Prabang	1	1	0	0	0.908	1:200	0.051	ND
593	18	17-24	Male	1	6	Luang Prabang	0	0	0	0	0.0327	ND	0.0268	ND
594	17	17-24	Male	1	6	Luang Prabang	0	0	0	0	0.0175	ND	0.0221	ND
595	18	17-24	Male	1	6	Luang Prabang	0	0	0	0	0.0613	ND	0.0384	ND
596	18	17-24	Male	1	6	Luang Prabang	1	0	0	0	0.7195	<1:100	0.0251	ND
597	19	17-24	Male	1	6	Luang Prabang	0	0	0	0	0.0308	ND	0.0435	ND
598	18	17-24	Male	1	6	Luang Prabang	0	0	0	0	0.0338	ND	0.0274	ND
599	18	17-24	Male	1	6	Luang Prabang	0	0	0	0	0.4331	ND	0.0313	ND
600	17	17-24	Male	1	6	Luang Prabang	0	0	0	0	0.0319	ND	0.1553	ND
601	34	31-36	Male	1	7	Oudomxay	0	0	0	0	0.0248	ND	0.0705	ND
602	32	31-36	Male	1	7	Oudomxay	1	0	0	0	0.6835	<1:100	0.0648	ND
603	32	31-36	Female	0	7	Oudomxay	0	0	0	0	0.2945	ND	0.0863	ND
604	36	31-36	Female	0	7	Oudomxay	0	0	0	0	0.4706	ND	0.0356	ND
605	44	37-46	Male	1	7	Oudomxay	1	0	0	0	0.6538	<1:100	0.0322	ND
BB-0606	34	31-36	Male	1	7	Oudomxay	0	0	1	1	0.0245	ND	1.837	1:200
607	36	31-36	Male	1	7	Oudomxay	0	0	0	0	0.0173	ND	0.0373	ND
608	43	37-46	Male	1	7	Oudomxay	0	0	0	0	0.0194	ND	0.0456	ND
609	52	≥ 47	Male	1	7	Oudomxay	0	0	0	0	0.0877	ND	0.0378	ND
610	39	31-36	Female	0	7	Oudomxay	0	0	0	0	0.0365	ND	0.0456	ND
611	35	31-36	Male	1	7	Oudomxay	0	0	0	0	0.046	ND	0.4079	ND
612	36	31-36	Male	1	7	Oudomxay	1	1	0	0	1.5708	1:800	0.0498	ND
613	38	31-36	Male	1	7	Oudomxay	1	1	0	0	1.934	1:1600	0.1553	ND
614	37	31-36	Female	0	7	Oudomxay	1	1	0	0	0.984	1:400	0.0876	ND
615	36	31-36	Female	0	7	Oudomxay	0	0	0	0	0.062	ND	0.0261	ND
616	32	31-36	Male	1	7	Oudomxay	0	0	0	0	0.3191	ND	0.0574	ND
617	44	37-46	Male	1	7	Oudomxay	0	0	1	0	0.0197	ND	0.6035	<1:100
618	32	31-36	Male	1	7	Oudomxay	0	0	0	0	0.1001	ND	0.0328	ND
619	57	≥ 47	Male	1	7	Oudomxay	1	1	1	0	0.745	1:200	0.6151	<1:100
620	41	37-46	Male	1	7	Oudomxay	1	1	1	0	0.9385	1:1600	0.6802	<1:100
621	32	31-36	Female	0	7	Oudomxay	0	0	0	0	0.2652	ND	0.0461	ND
622	33	31-36	Female	0	7	Oudomxay	0	0	0	0	0.0488	ND	0.4568	ND
623	33	31-36	Male	1	7	Oudomxay	1	1	0	0	1.2949	1:1600	0.2198	ND
624	43	37-46	Male	1	7	Oudomxay	0	0	0	0	0.023	ND	0.0121	ND
625	36	31-36	Male	1	7	Oudomxay	0	0	0	0	0.3291	ND	0.0259	ND
626	32	31-36	Male	1	7	Oudomxay	1	1	1	0	1.0965	1:800	0.5295	<1:100
627	36	31-36	Male	1	7	Oudomxay	1	1	0	0	0.7481	1:100	0.0424	ND
628	35	31-36	Male	1	7	Oudomxay	0	0	0	0	0.2999	ND	0.0195	ND
629	38	31-36	Male	1	7	Oudomxay	0	0	0	0	0.0453	ND	0.0718	ND
630	34	31-36	Male	1	7	Oudomxay	0	0	0	0	0.2574	ND	0.0363	ND
BB-0631	36	31-36	Male	1	7	Oudomxay	0	0	1	1	0.0278	ND	0.8437	1:100
BB-0632	39	31-36	Female	0	7	Oudomxay	0	0	1	1	0.0341	ND	0.8698	1:100
633	33	31-36	Male	1	7	Oudomxay	1	1	0	0	1.0079	1:800	0.1092	ND
634	30	25-30	Male	1	7	Oudomxay	0	0	0	0	0.2456	ND	0.0449	ND
635	34	31-36	Male	1	7	Oudomxay	0	0	1	0	0.0099	ND	0.6591	<1:100
636	38	31-36	Female	0	7	Oudomxay	1	1	0	0	0.7775	1:200	0.0454	ND
637	38	31-36	Female	0	7	Oudomxay	0	0	0	0	0.2212	ND	0.0396	ND
638	40	31-36	Male	1	7	Oudomxay	0	0	0	0	0.0764	ND	0.0268	ND
639	34	31-36	Female	0	7	Oudomxay	0	0	0	0	0.315	ND	0.1846	ND
640	34	31-36	Male	1	7	Oudomxay	0	0	0	0	0.0247	ND	0.0198	ND
641	34	31-36	Female	0	7	Oudomxay	0	0	0	0	0.0373	ND	0.1049	ND
642	32	31-36	Male	1	7	Oudomxay	1	1	1	0	2.1636	1:1600	1.0396	<1:100
643	42	37-46	Female	0	7	Oudomxay	0	0	0	0	0.0461	ND	0.238	ND
644	33	31-36	Male	1	7	Oudomxay	0	0	1	0	0.1803	ND	0.7183	<1:100
645	36	31-36	Male	1	7	Oudomxay	0	0	0	0	0.0157	ND	0.0792	ND
646	36	31-36	Female	0	7	Oudomxay	0	0	0	0	0.0256	ND	0.0345	ND
647	40	31-36	Male	1	7	Oudomxay	1	1	0	0	1.6377	1:800	0.0698	ND
648	37	31-36	Male	1	7	Oudomxay	0	0	0	0	0.3065	ND	0.0873	ND
BB-0649	38	31-36	Female	0	7	Oudomxay	0	0	1	1	0.1178	ND	1.3594	1:100
650	40	31-36	Female	0	7	Oudomxay	0	0	0	0	0.036	ND	0.4893	ND
651	35	31-36	Female	0	7	Oudomxay	0	0	0	0	0.0217	ND	0.0774	ND
652	37	31-36	Male	1	7	Oudomxay	1	1	1	0	1.7314	1:800	0.5446	<1:100
BB-0653	37	31-36	Male	1	7	Oudomxay	0	0	1	1	0.0422	ND	0.9664	1:100
654	52	≥ 47	Male	1	7	Oudomxay	0	0	0	0	0.0703	ND	0.038	ND
655	32	31-36	Male	1	7	Oudomxay	1	0	0	0	0.7064	<1:100	0.067	ND
656	32	31-36	Female	0	7	Oudomxay	1	1	0	0	1.072	1:800	0.097	ND
657	37	31-36	Male	1	7	Oudomxay	1	1	0	0	0.8446	1:200	0.1203	ND
658	34	31-36	Male	1	7	Oudomxay	0	0	0	0	0.0148	ND	0.0532	ND
BB-0659	35	31-36	Male	1	7	Oudomxay	0	0	1	1	0.2468	ND	1.0315	1:100
660	36	31-36	Male	1	7	Oudomxay	1	0	0	0	0.8124	<1:100	0.1129	ND
661	39	31-36	Female	0	7	Oudomxay	1	1	0	0	0.7827	1:400	0.0442	ND
662	39	31-36	Male	1	7	Oudomxay	0	0	0	0	0.0035	ND	0.0478	ND
663	42	37-46	Male	1	7	Oudomxay	1	1	0	0	0.4927	1:100	0.0716	ND
664	41	37-46	Female	0	7	Oudomxay	0	0	0	0	0.0021	ND	0.2478	ND
665	33	31-36	Female	0	7	Oudomxay	0	0	0	0	0.0013	ND	0.4372	ND
666	36	31-36	Male	1	7	Oudomxay	0	0	0	0	0.025	ND	0.4459	ND
667	32	31-36	Male	1	7	Oudomxay	0	0	1	0	0.426	ND	0.7805	<1:100
668	38	31-36	Male	1	7	Oudomxay	0	0	0	0	0.0226	ND	0.0428	ND
669	37	31-36	Female	0	7	Oudomxay	0	0	0	0	0.251	ND	0.0278	ND
670	40	31-36	Female	0	7	Oudomxay	0	0	0	0	0.1041	ND	0.0199	ND
671	41	37-46	Male	1	7	Oudomxay	1	1	0	0	1.5135	1:800	0.4143	ND
672	36	31-36	Male	1	7	Oudomxay	0	0	0	0	0.0312	ND	0.0394	ND
673	35	31-36	Male	1	7	Oudomxay	0	0	0	0	0.15	ND	0.0686	ND
674	37	31-36	Male	1	7	Oudomxay	0	0	1	0	0.004	ND	0.5133	<1:100
675	42	37-46	Female	0	7	Oudomxay	0	0	0	0	0.0041	ND	0.116	ND
676	33	31-36	Male	1	7	Oudomxay	0	0	0	0	0.0009	ND	0.0134	ND
677	35	31-36	Male	1	7	Oudomxay	0	0	1	0	0.0006	ND	0.5981	<1:100
678	37	31-36	Male	1	7	Oudomxay	0	0	1	0	0.0657	ND	0.8737	<1:100
679	38	31-36	Female	0	7	Oudomxay	0	0	0	0	0.0349	ND	0.0295	ND
680	38	31-36	Male	1	7	Oudomxay	0	0	0	0	0.0064	ND	0.0409	ND
681	34	31-36	Male	1	7	Oudomxay	0	0	1	0	0.0068	ND	0.7266	<1:100
682	35	31-36	Male	1	7	Oudomxay	0	0	0	0	0.1757	ND	0.145	ND
683	40	31-36	Male	1	7	Oudomxay	0	0	1	0	0.0858	ND	0.5417	<1:100
684	38	31-36	Male	1	7	Oudomxay	0	0	1	0	0.0064	ND	0.9812	<1:100
685	37	31-36	Male	1	7	Oudomxay	0	0	1	0	0.0129	ND	0.5154	<1:100
BB-0686	37	31-36	Female	0	7	Oudomxay	0	0	1	1	0.0243	ND	1.0407	1:100
687	38	31-36	Male	1	7	Oudomxay	0	0	1	0	0.0578	ND	0.7733	<1:100
BB-0688	35	31-36	Female	0	7	Oudomxay	0	0	1	1	0.0105	ND	0.6054	1:100
689	36	31-36	Female	0	7	Oudomxay	0	0	0	0	0.0025	ND	0.0275	ND
690	39	31-36	Female	0	7	Oudomxay	0	0	0	0	0.1063	ND	0.1345	ND
691	45	37-46	Male	1	7	Oudomxay	0	0	0	0	0.1084	ND	0.0409	ND
692	34	31-36	Male	1	7	Oudomxay	0	0	0	0	0.1368	ND	0.0447	ND
693	33	31-36	Male	1	7	Oudomxay	0	0	0	0	0.0121	ND	0.0495	ND
694	32	31-36	Male	1	7	Oudomxay	0	0	0	0	0.0019	ND	0.3804	ND
695	37	31-36	Male	1	7	Oudomxay	0	0	0	0	0.1196	ND	0.1238	ND
696	38	31-36	Male	1	7	Oudomxay	0	0	0	0	0.0055	ND	0.0344	ND
697	39	31-36	Male	1	7	Oudomxay	0	0	0	0	0.0133	ND	0.0635	ND
698	35	31-36	Male	1	7	Oudomxay	1	1	0	0	1.2035	1:800	0.0251	ND
BB-0699	38	31-36	Male	1	7	Oudomxay	0	0	1	1	0.1641	ND	0.592	1:100
BB-0700	37	31-36	Female	0	7	Oudomxay	0	0	1	1	0.2892	ND	1.7425	1:400
701	39	31-36	Female	0	8	Vientiane Capital	0	0	0	0	0.0431	ND	0.039	ND
702	36	31-36	Male	1	8	Vientiane Capital	0	0	0	0	0.0039	ND	0.0998	ND
703	21	25-30	Female	0	8	Vientiane Capital	0	0	0	0	0.0241	ND	0.0569	ND
704	48	37-46	Female	0	8	Vientiane Capital	0	0	0	0	0.0352	ND	0.0885	ND
705	20	17-24	Female	0	8	Vientiane Capital	0	0	0	0	0.0081	ND	0.0658	ND
706	56	≥ 47	Female	0	8	Vientiane Capital	0	0	0	0	0.0088	ND	0.0081	ND
707	28	25-30	Female	0	8	Vientiane Capital	0	0	0	0	0.0441	ND	0.0169	ND
708	23	25-30	Female	0	8	Vientiane Capital	0	0	0	0	0.0031	ND	0.0253	ND
709	29	25-30	Female	0	8	Vientiane Capital	0	0	0	0	0.0102	ND	0.0239	ND
710	18	17-24	Male	1	8	Vientiane Capital	0	0	0	0	0.0236	ND	0.0801	ND
711	40	31-36	Female	0	8	Vientiane Capital	0	0	0	0	0.0466	ND	0.0193	ND
712	22	25-30	Female	0	8	Vientiane Capital	0	0	0	0	0.0096	ND	0.0397	ND
713	34	31-36	Male	1	8	Vientiane Capital	0	0	0	0	0.2859	ND	0.0248	ND
714	41	37-46	Male	1	8	Vientiane Capital	0	0	0	0	0.0088	ND	0.1663	ND
715	37	31-36	Female	0	8	Vientiane Capital	0	0	0	0	0.0004	ND	0.2132	ND
716	30	25-30	Female	0	8	Vientiane Capital	0	0	0	0	0.025	ND	0.0385	ND
717	32	31-36	Female	0	8	Vientiane Capital	0	0	0	0	0.0185	ND	0.0212	ND
718	19	17-24	Male	1	8	Vientiane Capital	0	0	0	0	0.0284	ND	0.095	ND
719	35	31-36	Male	1	8	Vientiane Capital	0	0	0	0	0.0226	ND	0.0627	ND
720	44	37-46	Male	1	8	Vientiane Capital	0	0	0	0	0.0057	ND	0.0358	ND
721	31	31-36	Male	1	8	Vientiane Capital	1	1	0	0	0.5841	1:100	0.2428	ND
722	28	25-30	Male	1	8	Vientiane Capital	0	0	0	0	0.0042	ND	0.017	ND
723	24	25-30	Female	0	8	Vientiane Capital	0	0	0	0	0.0269	ND	0.1378	ND
724	27	25-30	Male	1	8	Vientiane Capital	0	0	0	0	0.0298	ND	0.1088	ND
725	29	25-30	Male	1	8	Vientiane Capital	0	0	0	0	0.037	ND	0.0869	ND
726	39	31-36	Female	0	8	Vientiane Capital	0	0	0	0	0.0214	ND	0.0117	ND
727	22	25-30	Male	1	8	Vientiane Capital	0	0	0	0	0.0054	ND	0.0192	ND
728	23	25-30	Female	0	8	Vientiane Capital	0	0	0	0	0.0011	ND	0.0354	ND
729	50	37-46	Male	1	8	Vientiane Capital	0	0	0	0	0.0087	ND	0.0672	ND
730	25	25-30	Female	0	8	Vientiane Capital	0	0	0	0	0.0247	ND	0.0902	ND
731	28	25-30	Male	1	8	Vientiane Capital	0	0	1	0	0.0008	ND	0.5622	<1:100
732	33	31-36	Female	0	8	Vientiane Capital	0	0	0	0	0.0632	ND	0.1379	ND
733	26	25-30	Male	1	8	Vientiane Capital	0	0	0	0	0.0188	ND	0.0227	ND
734	27	25-30	Male	1	8	Vientiane Capital	0	0	0	0	0.0032	ND	0.0114	ND
735	41	37-46	Female	0	8	Vientiane Capital	0	0	0	0	0.0063	ND	0.0114	ND
736	30	25-30	Male	1	8	Vientiane Capital	0	0	0	0	0.0054	ND	0.2652	ND
737	25	25-30	Male	1	8	Vientiane Capital	0	0	0	0	0.2226	ND	0.0374	ND
738	31	31-36	Male	1	8	Vientiane Capital	0	0	0	0	0.0084	ND	0.265	ND
739	24	25-30	Male	1	8	Vientiane Capital	0	0	0	0	0.0014	ND	0.2736	ND
740	38	31-36	Male	1	8	Vientiane Capital	0	0	0	0	0.0273	ND	0.0373	ND
741	30	25-30	Female	0	8	Vientiane Capital	0	0	1	0	0.0127	ND	0.8988	<1:100
742	21	25-30	Male	1	8	Vientiane Capital	0	0	0	0	0.0073	ND	0.0346	ND
743	31	31-36	Female	0	8	Vientiane Capital	0	0	0	0	0.0001	ND	0.0268	ND
744	25	25-30	Female	0	8	Vientiane Capital	0	0	1	0	0.0112	ND	0.6664	<1:100
745	32	31-36	Male	1	8	Vientiane Capital	0	0	0	0	0.019	ND	0.0933	ND
746	44	37-46	Male	1	8	Vientiane Capital	0	0	1	0	0.0032	ND	0.4954	<1:100
747	43	37-46	Male	1	8	Vientiane Capital	0	0	0	0	0.0103	ND	0.0342	ND
748	20	17-24	Male	1	8	Vientiane Capital	0	0	0	0	0.0163	ND	0.0995	ND
749	19	17-24	Male	1	8	Vientiane Capital	0	0	0	0	0.0172	ND	0.0364	ND
750	36	31-36	Male	1	8	Vientiane Capital	0	0	0	0	0.0142	ND	0.204	ND
751	55	≥ 47	Female	0	8	Vientiane Capital	0	0	0	0	0.0167	ND	0.26	ND
752	20	17-24	Female	0	8	Vientiane Capital	0	0	0	0	0.0163	ND	0.023	ND
753	28	25-30	Male	1	8	Vientiane Capital	0	0	0	0	0.0205	ND	0.0177	ND
754	30	25-30	Male	1	8	Vientiane Capital	0	0	0	0	0.0139	ND	0.0406	ND
755	27	25-30	Male	1	8	Vientiane Capital	0	0	0	0	0.0029	ND	0.0728	ND
756	22	25-30	Female	0	8	Vientiane Capital	0	0	0	0	0.0104	ND	0.037	ND
757	45	37-46	Male	1	8	Vientiane Capital	0	0	0	0	0.0326	ND	0.0144	ND
758	18	17-24	Male	1	8	Vientiane Capital	0	0	0	0	0.015	ND	0.0173	ND
759	42	37-46	Female	0	8	Vientiane Capital	0	0	0	0	0.0084	ND	0.0641	ND
760	32	31-36	Female	0	8	Vientiane Capital	0	0	0	0	0.0805	ND	0.0867	ND
761	35	31-36	Male	1	8	Vientiane Capital	0	0	0	0	0.005	ND	0.0963	ND
762	30	25-30	Female	0	8	Vientiane Capital	0	0	0	0	0.0079	ND	0.1138	ND
763	33	31-36	Male	1	8	Vientiane Capital	0	0	0	0	0.0054	ND	0.0034	ND
764	25	25-30	Female	0	8	Vientiane Capital	0	0	0	0	0.0516	ND	0.0664	ND
765	19	17-24	Female	0	8	Vientiane Capital	0	0	0	0	0.0027	ND	0.0251	ND
766	23	25-30	Female	0	8	Vientiane Capital	0	0	0	0	0.0048	ND	0.0299	ND
767	20	17-24	Male	1	8	Vientiane Capital	0	0	0	0	0.0092	ND	0.0319	ND
768	21	25-30	Female	0	8	Vientiane Capital	0	0	0	0	0.012	ND	0.0572	ND
769	23	25-30	Female	0	8	Vientiane Capital	0	0	0	0	0.0093	ND	0.015	ND
770	26	25-30	Male	1	8	Vientiane Capital	0	0	0	0	0.031	ND	0.0437	ND
771	36	31-36	Male	1	8	Vientiane Capital	0	0	0	0	0.0051	ND	0.062	ND
772	54	≥ 47	Male	1	8	Vientiane Capital	0	0	0	0	0.0394	ND	0.4192	ND
773	49	37-46	Female	0	8	Vientiane Capital	0	0	0	0	0.0085	ND	0.017	ND
774	41	37-46	Female	0	8	Vientiane Capital	0	0	0	0	0.0377	ND	0.0289	ND
775	40	31-36	Male	1	8	Vientiane Capital	0	0	0	0	0.0114	ND	0.1964	ND
776	29	25-30	Female	0	8	Vientiane Capital	0	0	0	0	0.0115	ND	0.066	ND
777	25	25-30	Male	1	8	Vientiane Capital	0	0	0	0	0.0128	ND	0.0645	ND
778	47	37-46	Male	1	8	Vientiane Capital	0	0	0	0	0.0236	ND	0.0305	ND
779	31	31-36	Female	0	8	Vientiane Capital	0	0	0	0	0.0041	ND	0.0269	ND
780	23	25-30	Female	0	8	Vientiane Capital	0	0	0	0	0.0041	ND	0.0713	ND
781	34	31-36	Male	1	8	Vientiane Capital	0	0	0	0	0.1723	ND	0.0471	ND
782	24	25-30	Male	1	8	Vientiane Capital	0	0	0	0	0.0008	ND	0.0247	ND
783	22	25-30	Male	1	8	Vientiane Capital	0	0	0	0	0.0317	ND	0.0909	ND
784	28	25-30	Female	0	8	Vientiane Capital	0	0	0	0	0.0054	ND	0.0163	ND
785	30	25-30	Male	1	8	Vientiane Capital	0	0	0	0	0.004	ND	0.0374	ND
786	27	25-30	Male	1	8	Vientiane Capital	0	0	0	0	0.0269	ND	0.0862	ND
787	46	37-46	Male	1	8	Vientiane Capital	0	0	0	0	0.0105	ND	0.0499	ND
BB-0788	43	37-46	Male	1	8	Vientiane Capital	0	0	1	1	0.0081	ND	0.5839	1:200
789	36	31-36	Male	1	8	Vientiane Capital	0	0	0	0	0.0183	ND	0.2005	ND
790	40	31-36	Male	1	8	Vientiane Capital	0	0	0	0	0.0166	ND	0.2319	ND
791	35	31-36	Male	1	8	Vientiane Capital	0	0	0	0	0.0166	ND	0.1024	ND
792	52	≥ 47	Male	1	8	Vientiane Capital	0	0	0	0	0.0184	ND	0.0424	ND
BB-0793	26	25-30	Male	1	8	Vientiane Capital	0	0	1	1	0.0327	ND	0.7413	1:100
794	25	25-30	Male	1	8	Vientiane Capital	0	0	0	0	0.0374	ND	0.0341	ND
795	30	25-30	Male	1	8	Vientiane Capital	0	0	0	0	0.0214	ND	0.0346	ND
796	30	25-30	Male	1	8	Vientiane Capital	0	0	0	0	0.0143	ND	0.0513	ND
797	21	25-30	Male	1	8	Vientiane Capital	0	0	0	0	0.1095	ND	0.0532	ND
798	24	25-30	Female	0	8	Vientiane Capital	0	0	0	0	0.0112	ND	0.0238	ND
799	42	37-46	Male	1	8	Vientiane Capital	0	0	0	0	0.0153	ND	0.0457	ND
800	42	37-46	Male	1	8	Vientiane Capital	0	0	0	0	0.0195	ND	0.2043	ND
801	30	25-30	Male	1	9	Vientiane Province	0	0	0	0	0.0301	ND	0.0211	ND
BB-0802	26	25-30	Male	1	9	Vientiane Province	0	0	1	1	0.0095	ND	0.6652	1:100
803	32	31-36	Male	1	9	Vientiane Province	0	0	0	0	0.0767	ND	0.0422	ND
804	27	25-30	Male	1	9	Vientiane Province	0	0	0	0	0.018	ND	0.0207	ND
805	34	31-36	Male	1	9	Vientiane Province	0	0	1	0	0.1795	ND	0.6693	<1:100
806	32	31-36	Male	1	9	Vientiane Province	0	0	0	0	0.1039	ND	0.0222	ND
807	30	25-30	Male	1	9	Vientiane Province	0	0	0	0	0.0138	ND	0.0273	ND
808	34	31-36	Male	1	9	Vientiane Province	0	0	0	0	0.0087	ND	0.0669	ND
809	29	25-30	Male	1	9	Vientiane Province	0	0	0	0	0.0318	ND	0.0151	ND
810	29	25-30	Male	1	9	Vientiane Province	0	0	0	0	0.0182	ND	0.0788	ND
811	27	25-30	Male	1	9	Vientiane Province	0	0	0	0	0.0284	ND	0.0225	ND
812	31	31-36	Male	1	9	Vientiane Province	0	0	1	0	0.4599	ND	0.604	<1:100
813	29	25-30	Male	1	9	Vientiane Province	0	0	0	0	0.4565	ND	0.0459	ND
814	48	37-46	Male	1	9	Vientiane Province	1	0	0	0	0.8583	<1:100	0.0108	ND
815	30	25-30	Male	1	9	Vientiane Province	0	0	0	0	0.0423	ND	0.0419	ND
816	28	25-30	Male	1	9	Vientiane Province	0	0	0	0	0.0274	ND	0.0163	ND
817	27	25-30	Male	1	9	Vientiane Province	0	0	0	0	0.1743	ND	0.2501	ND
818	30	25-30	Male	1	9	Vientiane Province	0	0	0	0	0.2021	ND	0.0043	ND
819	28	25-30	Male	1	9	Vientiane Province	0	0	0	0	0.1875	ND	0.0103	ND
820	28	25-30	Male	1	9	Vientiane Province	0	0	0	0	0.3504	ND	0.0799	ND
821	32	31-36	Male	1	9	Vientiane Province	0	0	0	0	0.224	ND	0.0707	ND
822	41	37-46	Male	1	9	Vientiane Province	1	0	0	0	0.5112	<1:100	0.0602	ND
823	28	25-30	Male	1	9	Vientiane Province	0	0	1	0	0.0319	ND	0.9548	<1:100
824	27	25-30	Male	1	9	Vientiane Province	0	0	0	0	0.0202	ND	0.0521	ND
825	32	31-36	Male	1	9	Vientiane Province	0	0	0	0	0.0233	ND	0.3547	ND
826	28	25-30	Male	1	9	Vientiane Province	0	0	0	0	0.0229	ND	0.0075	ND
827	41	37-46	Male	1	9	Vientiane Province	0	0	0	0	0.1114	ND	0.0198	ND
828	29	25-30	Male	1	9	Vientiane Province	0	0	0	0	0.311	ND	0.0155	ND
829	27	25-30	Female	0	9	Vientiane Province	1	0	0	0	0.5402	<1:100	0.0374	ND
830	32	31-36	Male	1	9	Vientiane Province	0	0	0	0	0.0138	ND	0.361	ND
831	30	25-30	Male	1	9	Vientiane Province	0	0	0	0	0.0269	ND	0.0267	ND
832	35	31-36	Male	1	9	Vientiane Province	0	0	0	0	0.015	ND	0.0922	ND
833	34	31-36	Female	0	9	Vientiane Province	0	0	0	0	0.2114	ND	0.482	ND
834	35	31-36	Male	1	9	Vientiane Province	0	0	0	0	0.001	ND	0.0252	ND
835	42	37-46	Male	1	9	Vientiane Province	0	0	0	0	0.0119	ND	0.1194	ND
836	33	31-36	Female	0	9	Vientiane Province	0	0	0	0	0.0371	ND	0.0708	ND
837	39	31-36	Male	1	9	Vientiane Province	0	0	0	0	0.4062	ND	0.0088	ND
838	29	25-30	Male	1	9	Vientiane Province	0	0	0	0	0.0128	ND	0.0119	ND
839	28	25-30	Male	1	9	Vientiane Province	0	0	0	0	0.0116	ND	0.076	ND
BB-0840	36	31-36	Male	1	9	Vientiane Province	0	0	1	1	0.1391	ND	0.6682	1:100
841	43	37-46	Female	0	9	Vientiane Province	0	0	1	0	0.0241	ND	1.1212	<1:100
842	33	31-36	Male	1	9	Vientiane Province	0	0	1	0	0.3477	ND	0.9356	<1:100
843	53	≥ 47	Male	1	9	Vientiane Province	0	0	1	0	0.0432	ND	0.6952	<1:100
844	55	≥ 47	Male	1	9	Vientiane Province	1	0	0	0	0.7143	<1:100	0.4637	ND
845	38	31-36	Male	1	9	Vientiane Province	0	0	0	0	0.3107	ND	0.2532	ND
846	50	37-46	Male	1	9	Vientiane Province	0	0	1	0	0.0123	ND	1.4127	<1:100
847	27	25-30	Male	1	9	Vientiane Province	0	0	0	0	0.0022	ND	0.4322	ND
848	46	37-46	Male	1	9	Vientiane Province	0	0	1	0	0.0158	ND	1.6914	<1:100
849	29	25-30	Male	1	9	Vientiane Province	1	0	0	0	0.8786	<1:100	0.0183	ND
850	44	37-46	Male	1	9	Vientiane Province	0	0	0	0	0.0171	ND	0.0709	ND
851	43	37-46	Male	1	9	Vientiane Province	0	0	1	0	0.1263	ND	0.6761	<1:100
852	32	31-36	Female	0	9	Vientiane Province	0	0	0	0	0.0083	ND	0.0288	ND
853	32	31-36	Female	0	9	Vientiane Province	0	0	0	0	0.0225	ND	0.0145	ND
854	37	31-36	Female	0	9	Vientiane Province	0	0	0	0	0.009	ND	0.1043	ND
855	45	37-46	Male	1	9	Vientiane Province	0	0	0	0	0.0156	ND	0.1084	ND
856	52	≥ 47	Male	1	9	Vientiane Province	0	0	0	0	0.0507	ND	0.0167	ND
857	32	31-36	Male	1	9	Vientiane Province	0	0	0	0	0.0316	ND	0.0568	ND
858	37	31-36	Female	0	9	Vientiane Province	1	0	0	0	0.6046	<1:100	0.0402	ND
BB-0859	34	31-36	Male	1	9	Vientiane Province	0	0	1	1	0.0192	ND	1.8008	1:200
860	44	37-46	Male	1	9	Vientiane Province	0	0	0	0	0.0293	ND	0.0183	ND
861	41	37-46	Female	0	9	Vientiane Province	0	0	0	0	0.0221	ND	0.1827	ND
862	36	31-36	Male	1	9	Vientiane Province	0	0	0	0	0.0108	ND	0.0274	ND
863	45	37-46	Male	1	9	Vientiane Province	0	0	0	0	0.0133	ND	0.1512	ND
864	48	37-46	Female	0	9	Vientiane Province	0	0	0	0	0.0182	ND	0.1173	ND
865	38	31-36	Female	0	9	Vientiane Province	0	0	0	0	0.0056	ND	0.0565	ND
866	42	37-46	Male	1	9	Vientiane Province	0	0	0	0	0.0312	ND	0.055	ND
867	27	25-30	Male	1	9	Vientiane Province	1	1	0	0	1.4043	1:100	0.4327	ND
868	40	31-36	Female	0	9	Vientiane Province	0	0	1	0	0.0172	ND	1.8506	<1:100
869	33	31-36	Male	1	9	Vientiane Province	0	0	0	0	0.0494	ND	0.0951	ND
870	34	31-36	Female	0	9	Vientiane Province	0	0	0	0	0.1279	ND	0.0332	ND
871	37	31-36	Male	1	9	Vientiane Province	0	0	0	0	0.0555	ND	0.0344	ND
872	35	31-36	Male	1	9	Vientiane Province	0	0	0	0	0.0884	ND	0.0171	ND
873	31	31-36	Male	1	9	Vientiane Province	0	0	0	0	0.0132	ND	0.1333	ND
874	44	37-46	Male	1	9	Vientiane Province	0	0	0	0	0.0081	ND	0.0129	ND
875	36	31-36	Female	0	9	Vientiane Province	0	0	0	0	0.0172	ND	0.0156	ND
876	35	31-36	Female	0	9	Vientiane Province	0	0	0	0	0.0026	ND	0.1166	ND
877	26	25-30	Male	1	9	Vientiane Province	0	0	0	0	0.0112	ND	0.0147	ND
878	33	31-36	Female	0	9	Vientiane Province	0	0	0	0	0.0062	ND	0.1477	ND
879	34	31-36	Female	0	9	Vientiane Province	0	0	0	0	0.0158	ND	0.0269	ND
BB-0880	31	31-36	Female	0	9	Vientiane Province	0	0	1	1	0.0156	ND	1.6862	1:100
881	44	37-46	Male	1	9	Vientiane Province	0	0	1	0	0.0023	ND	0.9458	<1:100
882	33	31-36	Male	1	9	Vientiane Province	0	0	0	0	0.0185	ND	0.023	ND
883	30	25-30	Female	0	9	Vientiane Province	0	0	0	0	0.0172	ND	0.0645	ND
884	33	31-36	Female	0	9	Vientiane Province	0	0	0	0	0.0711	ND	0.4719	ND
885	34	31-36	Male	1	9	Vientiane Province	0	0	1	0	0.3542	ND	0.6616	<1:100
886	38	31-36	Female	0	9	Vientiane Province	0	0	0	0	0.0217	ND	0.0585	ND
887	38	31-36	Female	0	9	Vientiane Province	0	0	0	0	0.007	ND	0.0115	ND
888	34	31-36	Male	1	9	Vientiane Province	0	0	0	0	0.045	ND	0.1593	ND
889	20	17-24	Male	1	9	Vientiane Province	0	0	0	0	0.0126	ND	0.0669	ND
890	37	31-36	Female	0	9	Vientiane Province	0	0	0	0	0.0038	ND	0.0013	ND
891	21	25-30	Female	0	9	Vientiane Province	0	0	1	0	0.0245	ND	1.0788	<1:100
892	30	25-30	Male	1	9	Vientiane Province	0	0	0	0	0.0252	ND	0.0659	ND
893	29	25-30	Female	0	9	Vientiane Province	0	0	0	0	0.0214	ND	0.1228	ND
894	27	25-30	Female	0	9	Vientiane Province	0	0	0	0	0.0292	ND	0.299	ND
895	46	37-46	Female	0	9	Vientiane Province	0	0	1	0	0.0459	ND	1.7938	<1:100
896	26	25-30	Female	0	9	Vientiane Province	0	0	0	0	0.0085	ND	0.0492	ND
897	28	25-30	Female	0	9	Vientiane Province	0	0	0	0	0.0473	ND	0.0679	ND
898	37	31-36	Male	1	9	Vientiane Province	0	0	0	0	0.0148	ND	0.2411	ND
899	32	31-36	Female	0	9	Vientiane Province	0	0	0	0	0.0172	ND	0.0199	ND
900	22	25-30	Female	0	9	Vientiane Province	0	0	0	0	0.0993	ND	0.2826	ND
901	26	25-30	Male	1	10	Salavan	0	0	0	0	0.0004	ND	0.0024	ND
902	27	25-30	Female	0	10	Salavan	1	0	0	0	0.8077	<1:100	0.0349	ND
903	38	31-36	Male	1	10	Salavan	0	0	0	0	0.0184	ND	0.0419	ND
904	39	31-36	Male	1	10	Salavan	0	0	0	0	0.0235	ND	0.0231	ND
905	30	25-30	Male	1	10	Salavan	0	0	0	0	0.0076	ND	0.0383	ND
906	35	31-36	Female	0	10	Salavan	0	0	0	0	0.0122	ND	0.2207	ND
907	33	31-36	Male	1	10	Salavan	0	0	0	0	0.018	ND	0.1113	ND
908	27	25-30	Female	0	10	Salavan	0	0	1	0	0.0112	ND	0.7538	<1:100
909	25	25-30	Female	0	10	Salavan	0	0	0	0	0.0235	ND	0.0796	ND
910	20	17-24	Male	1	10	Salavan	0	0	0	0	0.012	ND	0.0409	ND
911	18	17-24	Female	0	10	Salavan	0	0	0	0	0.0065	ND	0.0139	ND
912	20	17-24	Male	1	10	Salavan	0	0	1	0	0.0296	ND	0.6282	<1:100
913	21	25-30	Male	1	10	Salavan	0	0	0	0	0.0249	ND	0.0205	ND
914	19	17-24	Male	1	10	Salavan	0	0	0	0	0.021	ND	0.0414	ND
915	18	17-24	Female	0	10	Salavan	0	0	0	0	0.009	ND	0.0595	ND
916	19	17-24	Female	0	10	Salavan	0	0	0	0	0.0278	ND	0.1912	ND
917	37	31-36	Female	0	10	Salavan	0	0	1	0	0.0149	ND	1.3335	<1:100
918	18	17-24	Male	1	10	Salavan	0	0	0	0	0.042	ND	0.0838	ND
919	18	17-24	Female	0	10	Salavan	0	0	0	0	0.0876	ND	0.1019	ND
920	23	25-30	Male	1	10	Salavan	0	0	0	0	0.0142	ND	0.0292	ND
921	27	25-30	Male	1	10	Salavan	0	0	0	0	0.008	ND	0.0349	ND
922	36	31-36	Male	1	10	Salavan	0	0	0	0	0.02	ND	0.1435	ND
923	34	31-36	Male	1	10	Salavan	0	0	0	0	0.0333	ND	0.0472	ND
924	19	17-24	Female	0	10	Salavan	0	0	0	0	0.0063	ND	0.0111	ND
925	19	17-24	Male	1	10	Salavan	0	0	0	0	0.0765	ND	0.0317	ND
926	18	17-24	Male	1	10	Salavan	0	0	0	0	0.0067	ND	0.0217	ND
927	19	17-24	Male	1	10	Salavan	0	0	0	0	0.0051	ND	0.0095	ND
928	18	17-24	Female	0	10	Salavan	0	0	0	0	0.0183	ND	0.0195	ND
929	21	25-30	Male	1	10	Salavan	0	0	0	0	0.0046	ND	0.0081	ND
BB-0930	19	≥ 17-24	Female	0	10	Salavan	0	0	1	1	0.1614	ND	0.7289	1:100
931	28	25-30	Female	0	10	Salavan	0	0	0	0	0.0123	ND	0.1846	ND
932	40	31-36	Male	1	10	Salavan	0	0	0	0	0.0077	ND	0.0163	ND
933	38	31-36	Female	0	10	Salavan	0	0	0	0	0.0077	ND	0.0096	ND
BB-0934	20	≥ 17-24	Male	1	10	Salavan	0	0	1	1	0.0241	ND	0.5774	1:400
935	22	25-30	Female	0	10	Salavan	0	0	0	0	0.0103	ND	0.0373	ND
936	23	25-30	Male	1	10	Salavan	0	0	0	0	0.011	ND	0.0219	ND
937	19	17-24	Female	0	10	Salavan	0	0	0	0	0.0355	ND	0.0089	ND
938	17	17-24	Male	1	10	Salavan	0	0	0	0	0.1579	ND	0.0261	ND
939	18	17-24	Female	0	10	Salavan	0	0	1	0	0.0162	ND	0.5562	<1:100
940	21	25-30	Female	0	10	Salavan	0	0	0	0	0.2384	ND	0.1657	ND
941	22	25-30	Male	1	10	Salavan	0	0	0	0	0.0403	ND	0.022	ND
942	18	17-24	Male	1	10	Salavan	0	0	0	0	0.0151	ND	0.0242	ND
943	20	17-24	Male	1	10	Salavan	0	0	0	0	0.0212	ND	0.0527	ND
944	21	25-30	Male	1	10	Salavan	0	0	0	0	0.0503	ND	0.0235	ND
945	18	17-24	Male	1	10	Salavan	0	0	0	0	0.0151	ND	0.019	ND
946	17	17-24	Female	0	10	Salavan	0	0	0	0	0.0266	ND	0.0112	ND
947	20	17-24	Female	0	10	Salavan	0	0	0	0	0.0205	ND	0.1708	ND
948	19	17-24	Male	1	10	Salavan	0	0	0	0	0.0552	ND	0.0267	ND
949	27	25-30	Female	0	10	Salavan	0	0	0	0	0.0152	ND	0.0174	ND
950	40	31-36	Female	0	10	Salavan	0	0	0	0	0.0069	ND	0.0671	ND
951	40	31-36	Male	1	10	Salavan	0	0	0	0	0.0151	ND	0.0333	ND
952	26	25-30	Male	1	10	Salavan	0	0	0	0	0.0149	ND	0.181	ND
953	32	31-36	Male	1	10	Salavan	0	0	0	0	0.0108	ND	0.0434	ND
954	46	37-46	Female	0	10	Salavan	0	0	0	0	0.0061	ND	0.0158	ND
955	56	≥ 47	Female	0	10	Salavan	0	0	0	0	0.0739	ND	0.2551	ND
956	46	37-46	Female	0	10	Salavan	0	0	0	0	0.0071	ND	0.0391	ND
957	32	31-36	Female	0	10	Salavan	0	0	0	0	0.026	ND	0.0107	ND
958	37	31-36	Female	0	10	Salavan	0	0	0	0	0.007	ND	0.1651	ND
959	43	37-46	Male	1	10	Salavan	0	0	0	0	0.0438	ND	0.0106	ND
960	34	31-36	Male	1	10	Salavan	0	0	0	0	0.0092	ND	0.0541	ND
961	28	25-30	Male	1	10	Salavan	0	0	0	0	0.0115	ND	0.0108	ND
962	34	31-36	Male	1	10	Salavan	0	0	0	0	0.0026	ND	0.4706	ND
963	24	25-30	Male	1	10	Salavan	0	0	0	0	0.0319	ND	0.0434	ND
964	34	31-36	Male	1	10	Salavan	0	0	0	0	0.0051	ND	0.1277	ND
965	18	17-24	Male	1	10	Salavan	0	0	0	0	0.0054	ND	0.0334	ND
966	21	25-30	Male	1	10	Salavan	0	0	0	0	0.0207	ND	0.0306	ND
967	20	17-24	Male	1	10	Salavan	0	0	0	0	0.0401	ND	0.0988	ND
968	39	31-36	Male	1	10	Salavan	0	0	0	0	0.0899	ND	0.0895	ND
969	29	25-30	Male	1	10	Salavan	0	0	0	0	0.032	ND	0.0319	ND
970	41	37-46	Male	1	10	Salavan	0	0	0	0	0.0458	ND	0.2992	ND
971	28	25-30	Male	1	10	Salavan	0	0	0	0	0.0075	ND	0.0656	ND
972	25	25-30	Male	1	10	Salavan	0	0	0	0	0.0149	ND	0.0141	ND
973	31	31-36	Male	1	10	Salavan	0	0	0	0	0.0052	ND	0.0081	ND
974	54	≥ 47	Male	1	10	Salavan	0	0	0	0	0.0127	ND	0.0179	ND
975	31	31-36	Male	1	10	Salavan	0	0	0	0	0.0075	ND	0.01	ND
976	30	25-30	Male	1	10	Salavan	0	0	0	0	0.0067	ND	0.019	ND
977	38	31-36	Male	1	10	Salavan	0	0	0	0	0.0251	ND	0.2137	ND
978	55	≥ 47	Male	1	10	Salavan	0	0	1	0	0.0674	ND	0.7866	<1:100
979	28	25-30	Male	1	10	Salavan	0	0	0	0	0.0062	ND	0.0231	ND
980	47	37-46	Male	1	10	Salavan	0	0	0	0	0.0447	ND	0.248	ND
981	29	25-30	Male	1	10	Salavan	0	0	0	0	0.0304	ND	0.0256	ND
982	27	25-30	Male	1	10	Salavan	0	0	0	0	0.0158	ND	0.3485	ND
983	39	31-36	Male	1	10	Salavan	0	0	0	0	0.0346	ND	0.0138	ND
984	39	31-36	Male	1	10	Salavan	0	0	0	0	0.0095	ND	0.2668	ND
985	33	31-36	Male	1	10	Salavan	0	0	0	0	0.0196	ND	0.0315	ND
986	41	37-46	Male	1	10	Salavan	0	0	0	0	0.0071	ND	0.0088	ND
987	35	31-36	Male	1	10	Salavan	0	0	0	0	0.2613	ND	0.015	ND
988	35	31-36	Female	0	10	Salavan	0	0	0	0	0.01	ND	0.0172	ND
989	32	31-36	Female	0	10	Salavan	0	0	0	0	0.0118	ND	0.0345	ND
990	37	31-36	Female	0	10	Salavan	0	0	0	0	0.0437	ND	0.0308	ND
991	44	37-46	Female	0	10	Salavan	0	0	0	0	0.0105	ND	0.0879	ND
992	53	≥ 47	Male	1	10	Salavan	0	0	0	0	0.0065	ND	0.3285	ND
993	55	≥ 47	Male	1	10	Salavan	0	0	0	0	0.0104	ND	0.0108	ND
994	37	31-36	Male	1	10	Salavan	0	0	0	0	0.0135	ND	0.0623	ND
995	44	37-46	Male	1	10	Salavan	0	0	0	0	0.0181	ND	0.2264	ND
996	43	37-46	Male	1	10	Salavan	0	0	0	0	0.009	ND	0.0117	ND
997	41	37-46	Male	1	10	Salavan	0	0	0	0	0.0593	ND	0.3521	ND
998	32	31-36	Male	1	10	Salavan	0	0	0	0	0.0123	ND	0.0096	ND
999	38	31-36	Male	1	11	Xayabury	0	0	0	0	0.0126	ND	0.0214	ND
1000	44	37-46	Male	1	11	Xayabury	0	0	0	0	0.0053	ND	0.0326	ND
1001	36	31-36	Male	1	11	Xayabury	0	0	0	0	0.062	ND	0.0092	ND
1002	45	37-46	Male	1	11	Xayabury	1	1	0	0	0.8149	1:800	0.0222	ND
1003	33	31-36	Male	1	11	Xayabury	1	1	0	0	0.6175	1:100	0.0622	ND
1004	31	31-36	Male	1	11	Xayabury	0	0	0	0	0.0622	ND	0.0262	ND
1005	32	31-36	Male	1	11	Xayabury	0	0	0	0	0.4849	ND	0.4432	ND
1006	31	31-36	Male	1	11	Xayabury	1	1	0	0	0.8884	1:400	0.4068	ND
1007	33	31-36	Male	1	11	Xayabury	0	0	0	0	0.0131	ND	0.0292	ND
1008	39	31-36	Male	1	11	Xayabury	0	0	0	0	0.1376	ND	0.0168	ND
1009	35	31-36	Male	1	11	Xayabury	0	0	0	0	0.0508	ND	0.0377	ND
1010	31	31-36	Male	1	11	Xayabury	0	0	0	0	0.0071	ND	0.2584	ND
1011	31	31-36	Male	1	11	Xayabury	0	0	0	0	0.0182	ND	0.023	ND
1012	38	31-36	Male	1	11	Xayabury	0	0	0	0	0.0795	ND	0.1677	ND
1013	33	31-36	Female	0	11	Xayabury	0	0	0	0	0.3985	ND	0.2882	ND
1014	36	31-36	Female	0	11	Xayabury	0	0	0	0	0.031	ND	0.043	ND
1015	32	31-36	Female	0	11	Xayabury	0	0	0	0	0.028	ND	0.051	ND
1016	35	31-36	Female	0	11	Xayabury	0	0	0	0	0.006	ND	0.0201	ND
1017	37	31-36	Female	0	11	Xayabury	0	0	0	0	0.1701	ND	0.0198	ND
1018	41	37-46	Male	1	11	Xayabury	0	0	0	0	0.0569	ND	0.0271	ND
1019	31	31-36	Female	0	11	Xayabury	0	0	0	0	0.004	ND	0.4679	ND
1020	31	31-36	Female	0	11	Xayabury	0	0	0	0	0.1504	ND	0.3651	ND
1021	38	31-36	Female	0	11	Xayabury	0	0	0	0	0.0169	ND	0.3272	ND
1022	41	37-46	Male	1	11	Xayabury	0	0	0	0	0.0244	ND	0.0159	ND
1023	32	31-36	Female	0	11	Xayabury	0	0	0	0	0.0254	ND	0.0192	ND
1024	49	37-46	Female	0	11	Xayabury	0	0	0	0	0.0108	ND	0.1732	ND
1025	32	31-36	Male	1	11	Xayabury	0	0	0	0	0.0264	ND	0.0805	ND
1026	39	31-36	Male	1	11	Xayabury	0	0	0	0	0.3595	ND	0.0255	ND
1027	34	31-36	Male	1	11	Xayabury	0	0	1	0	0.0481	ND	0.5203	<1:100
1028	43	37-46	Female	0	11	Xayabury	0	0	0	0	0.0179	ND	0.1283	ND
1029	33	31-36	Male	1	11	Xayabury	0	0	0	0	0.4575	ND	0.0158	ND
1030	30	25-30	Male	1	11	Xayabury	0	0	0	0	0.0116	ND	0.0333	ND
1031	37	31-36	Male	1	11	Xayabury	0	0	0	0	0.1315	ND	0.4794	ND
1032	36	31-36	Female	0	11	Xayabury	0	0	0	0	0.0109	ND	0.1806	ND
1033	31	31-36	Male	1	11	Xayabury	0	0	0	0	0.0058	ND	0.0154	ND
1034	35	31-36	Male	1	11	Xayabury	0	0	0	0	0.0238	ND	0.015	ND
1035	45	37-46	Female	0	11	Xayabury	0	0	0	0	0.0155	ND	0.0141	ND
1036	34	31-36	Female	0	11	Xayabury	0	0	0	0	0.0129	ND	0.0121	ND
1037	38	31-36	Male	1	11	Xayabury	0	0	0	0	0.014	ND	0.0154	ND
1038	37	31-36	Male	1	11	Xayabury	1	1	0	0	0.8761	1:400	0.0184	ND
1039	40	31-36	Male	1	11	Xayabury	0	0	0	0	0.0863	ND	0.005	ND
1040	33	31-36	Male	1	11	Xayabury	0	0	0	0	0.4416	ND	0.0857	ND
1041	35	31-36	Male	1	11	Xayabury	0	0	0	0	0.0066	ND	0.164	ND
BB-1042	32	31-36	Female	0	11	Xayabury	0	0	1	1	0.0313	ND	0.5024	1:100
1043	38	31-36	Female	0	11	Xayabury	0	0	0	0	0.0189	ND	0.0347	ND
1044	33	31-36	Female	0	11	Xayabury	0	0	1	0	0.0174	ND	0.4908	<1:100
1045	44	37-46	Male	1	11	Xayabury	0	0	0	0	0.0016	ND	0.0132	ND
1046	41	37-46	Male	1	11	Xayabury	0	0	0	0	0.2081	ND	0.0459	ND
1047	31	31-36	Male	1	11	Xayabury	0	0	0	0	0.2257	ND	0.0103	ND
1048	37	31-36	Male	1	11	Xayabury	0	0	0	0	0.1821	ND	0.0729	ND
1049	33	31-36	Female	0	11	Xayabury	0	0	0	0	0.0218	ND	0.0685	ND
1050	46	37-46	Male	1	11	Xayabury	0	0	0	0	0.1967	ND	0.3046	ND
1051	45	37-46	Female	0	11	Xayabury	0	0	0	0	0.0064	ND	0.135	ND
1052	36	31-36	Female	0	11	Xayabury	0	0	0	0	0.0098	ND	0.0049	ND
1053	32	31-36	Female	0	11	Xayabury	0	0	0	0	0.0407	ND	0.0272	ND
1054	26	25-30	Male	1	11	Xayabury	0	0	0	0	0.0069	ND	0.0272	ND
1055	27	25-30	Male	1	11	Xayabury	0	0	0	0	0.0183	ND	0.0133	ND
1056	41	37-46	Female	0	11	Xayabury	1	0	0	0	0.9179	<1:100	0.0643	ND
1057	32	31-36	Male	1	11	Xayabury	0	0	0	0	0.0316	ND	0.0195	ND
1058	18	17-24	Male	1	11	Xayabury	0	0	0	0	0.1976	ND	0.0651	ND
1059	20	17-24	Female	0	11	Xayabury	0	0	0	0	0.0114	ND	0.038	ND
1060	17	17-24	Male	1	11	Xayabury	0	0	0	0	0.0153	ND	0.014	ND
1061	28	25-30	Male	1	11	Xayabury	0	0	0	0	0.1397	ND	0.0305	ND
1062	37	31-36	Male	1	11	Xayabury	0	0	0	0	0.1821	ND	0.1613	ND
1063	30	25-30	Male	1	11	Xayabury	0	0	0	0	0.0182	ND	0.018	ND
1064	57	≥ 47	Male	1	11	Xayabury	0	0	1	0	0.0313	ND	1.8087	<1:100
1065	30	25-30	Female	0	11	Xayabury	0	0	1	0	0.0289	ND	0.6476	<1:100
1066	32	31-36	Male	1	11	Xayabury	0	0	0	0	0.1292	ND	0.0188	ND
1067	30	25-30	Female	0	11	Xayabury	0	0	0	0	0.0494	ND	0.0579	ND
1068	33	31-36	Male	1	11	Xayabury	1	0	0	0	0.8031	<1:100	0.2876	ND
BB-1069	35	31-36	Male	1	11	Xayabury	0	0	1	1	0.0332	ND	0.6806	1:100
1070	31	31-36	Male	1	11	Xayabury	0	0	0	0	0.4153	ND	0.0348	ND
1071	36	31-36	Male	1	11	Xayabury	0	0	0	0	0.0353	ND	0.0189	ND
1072	38	31-36	Male	1	11	Xayabury	0	0	1	0	0.0404	ND	0.6054	<1:100
1073	30	25-30	Male	1	11	Xayabury	0	0	0	0	0.0514	ND	0.2185	ND
1074	46	37-46	Male	1	11	Xayabury	0	0	0	0	0.1111	ND	0.0327	ND
1075	30	25-30	Male	1	11	Xayabury	0	0	0	0	0.0459	ND	0.0264	ND
1076	30	25-30	Female	0	11	Xayabury	0	0	1	0	0.0148	ND	0.6347	<1:100
1077	31	31-36	Male	1	11	Xayabury	0	0	1	0	0.018	ND	0.7264	<1:100
1078	40	31-36	Female	0	11	Xayabury	0	0	0	0	0.0068	ND	0.0576	ND
1079	30	25-30	Male	1	11	Xayabury	1	1	0	0	0.8425	1:400	0.0166	ND
1080	31	31-36	Female	0	11	Xayabury	0	0	0	0	0.227	ND	0.2481	ND
1081	52	≥ 47	Male	1	11	Xayabury	0	0	1	0	0.0258	ND	0.7045	<1:100
1082	32	31-36	Male	1	11	Xayabury	0	0	0	0	0.1017	ND	0.2032	ND
1083	35	31-36	Male	1	11	Xayabury	0	0	0	0	0.316	ND	0.1044	ND
1084	37	31-36	Male	1	11	Xayabury	0	0	0	0	0.0196	ND	0.2419	ND
1085	39	31-36	Male	1	11	Xayabury	0	0	1	0	0.2709	ND	0.8296	<1:100
1086	33	31-36	Male	1	11	Xayabury	0	0	1	0	0.0152	ND	0.7847	<1:100
1087	30	25-30	Male	1	11	Xayabury	0	0	0	0	0.0709	ND	0.0598	ND
1088	31	31-36	Male	1	11	Xayabury	0	0	0	0	0.1294	ND	0.2817	ND
1089	36	31-36	Male	1	11	Xayabury	0	0	0	0	0.032	ND	0.023	ND
1090	41	37-46	Male	1	11	Xayabury	0	0	0	0	0.0133	ND	0.0464	ND
1091	34	31-36	Male	1	11	Xayabury	1	1	0	0	1.6488	1:400	0.1021	ND
1092	42	37-46	Male	1	11	Xayabury	0	0	1	0	0.038	ND	0.614	<1:100
1093	32	31-36	Male	1	11	Xayabury	0	0	0	0	0.2685	ND	0.0462	ND
1094	34	31-36	Female	0	11	Xayabury	0	0	0	0	0.0258	ND	0.1627	ND
BB-1095	32	31-36	Male	1	11	Xayabury	0	0	1	1	0.2674	ND	0.9038	1:400
1096	33	31-36	Male	1	11	Xayabury	0	0	0	0	0.0148	ND	0.1324	ND
1097	36	31-36	Male	1	11	Xayabury	0	0	0	0	0.0727	ND	0.0691	ND
1098	34	31-36	Male	1	11	Xayabury	0	0	0	0	0.4839	ND	0.4898	ND
1099	18	17-24	Female	0	12	Xiangkhuang	0	0	0	0	0.4498	ND	0.031	ND
1100	19	17-24	Male	1	12	Xiangkhuang	1	1	0	0	1.0765	1:200	0.0312	ND
1101	21	25-30	Male	1	12	Xiangkhuang	1	1	0	0	2.0449	1:200	0.0627	ND
1102	21	25-30	Male	1	12	Xiangkhuang	1	0	0	0	0.7104	<1:100	0.0853	ND
1103	41	37-46	Male	1	12	Xiangkhuang	1	0	0	0	0.669	<1:100	0.0148	ND
1104	24	25-30	Male	1	12	Xiangkhuang	1	0	0	0	0.5664	<1:100	0.1184	ND
1105	23	25-30	Male	1	12	Xiangkhuang	0	0	0	0	0.2549	ND	0.0609	ND
1106	35	31-36	Male	1	12	Xiangkhuang	0	0	0	0	0.249	ND	0.0248	ND
1107	36	31-36	Female	0	12	Xiangkhuang	0	0	0	0	0.0176	ND	0.0281	ND
1108	32	31-36	Male	1	12	Xiangkhuang	0	0	0	0	0.3038	ND	0.0098	ND
1109	24	25-30	Male	1	12	Xiangkhuang	0	0	0	0	0.009	ND	0.0359	ND
1110	40	31-36	Female	0	12	Xiangkhuang	0	0	0	0	0.0501	ND	0.0332	ND
1111	45	37-46	Male	1	12	Xiangkhuang	0	0	0	0	0.2252	ND	0.1205	ND
1112	25	25-30	Female	0	12	Xiangkhuang	1	1	0	0	1.2572	1:400	0.0157	ND
1113	25	25-30	Male	1	12	Xiangkhuang	0	0	0	0	0.4098	ND	0.0422	ND
1114	23	25-30	Female	0	12	Xiangkhuang	0	0	0	0	0.1045	ND	0.0246	ND
1115	33	31-36	Male	1	12	Xiangkhuang	0	0	0	0	0.0229	ND	0.1766	ND
1116	21	25-30	Male	1	12	Xiangkhuang	1	1	0	0	1.6354	1:200	0.0326	ND
1117	21	25-30	Male	1	12	Xiangkhuang	1	0	0	0	0.5297	<1:100	0.018	ND
1118	25	25-30	Male	1	12	Xiangkhuang	0	0	0	0	0.2026	ND	0.0207	ND
1119	34	31-36	Male	1	12	Xiangkhuang	0	0	0	0	0.2033	ND	0.004	ND
1120	36	31-36	Male	1	12	Xiangkhuang	0	0	0	0	0.0222	ND	0.0837	ND
1121	40	31-36	Male	1	12	Xiangkhuang	1	1	0	0	1.3545	1:200	0.0226	ND
1122	25	25-30	Female	0	12	Xiangkhuang	0	0	0	0	0.0375	ND	0.0303	ND
1123	27	25-30	Male	1	12	Xiangkhuang	0	0	0	0	0.0237	ND	0.0191	ND
1124	24	25-30	Female	0	12	Xiangkhuang	0	0	0	0	0.0369	ND	0.0269	ND
1125	24	25-30	Male	1	12	Xiangkhuang	0	0	0	0	0.0166	ND	0.0144	ND
1126	24	25-30	Female	0	12	Xiangkhuang	0	0	0	0	0.0281	ND	0.0324	ND
1127	25	25-30	Female	0	12	Xiangkhuang	0	0	0	0	0.0207	ND	0.221	ND
1128	32	31-36	Male	1	12	Xiangkhuang	0	0	0	0	0.0534	ND	0.1075	ND
1129	21	25-30	Male	1	12	Xiangkhuang	0	0	0	0	0.0321	ND	0.0193	ND
1130	21	25-30	Female	0	12	Xiangkhuang	0	0	0	0	0.0271	ND	0.1956	ND
1131	22	25-30	Female	0	12	Xiangkhuang	0	0	0	0	0.369	ND	0.0133	ND
1132	24	25-30	Male	1	12	Xiangkhuang	0	0	0	0	0.0196	ND	0.0541	ND
1133	21	25-30	Female	0	12	Xiangkhuang	0	0	0	0	0.0086	ND	0.0272	ND
1134	23	25-30	Female	0	12	Xiangkhuang	0	0	0	0	0.0118	ND	0.0666	ND
1135	22	25-30	Female	0	12	Xiangkhuang	0	0	0	0	0.2802	ND	0.0424	ND
1136	43	37-46	Male	1	12	Xiangkhuang	0	0	1	0	0.2199	ND	0.7515	<1:100
1137	29	25-30	Male	1	12	Xiangkhuang	0	0	0	0	0.1678	ND	0.1174	ND
1138	21	25-30	Male	1	12	Xiangkhuang	0	0	0	0	0.4583	ND	0.036	ND
1139	38	31-36	Female	0	12	Xiangkhuang	0	0	0	0	0.2713	ND	0.0393	ND
1140	34	31-36	Male	1	12	Xiangkhuang	0	0	1	0	0.0124	ND	1.0243	<1:100
1141	22	25-30	Male	1	12	Xiangkhuang	1	0	1	0	0.5734	<1:100	0.5764	<1:100
1142	42	37-46	Male	1	12	Xiangkhuang	0	0	0	0	0.0183	ND	0.0565	ND
1143	30	25-30	Male	1	12	Xiangkhuang	0	0	0	0	0.0716	ND	0.2136	ND
1144	26	25-30	Male	1	12	Xiangkhuang	0	0	0	0	0.3164	ND	0.2471	ND
1145	18	17-24	Male	1	12	Xiangkhuang	0	0	0	0	0.0222	ND	0.0249	ND
1146	21	25-30	Male	1	12	Xiangkhuang	0	0	0	0	0.0292	ND	0.0187	ND
1147	24	25-30	Male	1	12	Xiangkhuang	0	0	0	0	0.1251	ND	0.0247	ND
1148	20	17-24	Male	1	12	Xiangkhuang	0	0	0	0	0.0245	ND	0.0217	ND
1149	21	25-30	Male	1	12	Xiangkhuang	1	1	0	0	1.5554	1:400	0.0676	ND
1150	21	25-30	Male	1	12	Xiangkhuang	0	0	0	0	0.0868	ND	0.0214	ND
1151	21	25-30	Male	1	12	Xiangkhuang	1	1	0	0	1.245	1:800	0.0215	ND
1152	21	25-30	Male	1	12	Xiangkhuang	0	0	0	0	0.0245	ND	0.0558	ND
1153	21	25-30	Male	1	12	Xiangkhuang	1	1	0	0	1.3235	1:800	0.0226	ND
1154	17	17-24	Female	0	12	Xiangkhuang	1	0	0	0	0.6504	<1:100	0.0105	ND
1155	18	17-24	Female	0	12	Xiangkhuang	0	0	0	0	0.015	ND	0.091	ND
1156	18	17-24	Female	0	12	Xiangkhuang	0	0	1	0	0.0099	ND	1.2075	<1:100
1157	18	17-24	Female	0	12	Xiangkhuang	0	0	0	0	0.1312	ND	0.1434	ND
1158	20	17-24	Female	0	12	Xiangkhuang	0	0	0	0	0.0313	ND	0.1374	ND
1159	55	≥ 47	Male	1	12	Xiangkhuang	1	1	0	0	0.5537	1:100	0.0238	ND
1160	38	31-36	Male	1	12	Xiangkhuang	0	0	0	0	0.4448	ND	0.0187	ND
1161	43	37-46	Male	1	12	Xiangkhuang	0	0	0	0	0.167	ND	0.0754	ND
1162	18	17-24	Female	0	12	Xiangkhuang	0	0	0	0	0.0418	ND	0.0867	ND
1163	34	31-36	Male	1	12	Xiangkhuang	1	0	0	0	0.6168	<1:100	0.1455	ND
1164	18	17-24	Male	1	12	Xiangkhuang	0	0	0	0	0.1258	ND	0.0327	ND
1165	19	17-24	Male	1	12	Xiangkhuang	1	1	0	0	1.9007	1:800	0.032	ND
1166	20	17-24	Male	1	12	Xiangkhuang	1	0	0	0	0.528	<1:100	0.0132	ND
1167	38	31-36	Male	1	12	Xiangkhuang	1	1	0	0	2.2309	1:800	0.0494	ND
1168	17	17-24	Female	0	12	Xiangkhuang	0	0	0	0	0.1893	ND	0.0139	ND
1169	19	17-24	Male	1	12	Xiangkhuang	0	0	0	0	0.0427	ND	0.0094	ND
1170	18	17-24	Female	0	12	Xiangkhuang	0	0	0	0	0.4377	ND	0.0611	ND
1171	17	17-24	Female	0	12	Xiangkhuang	1	1	0	0	0.5567	1:200	0.0183	ND
1172	21	25-30	Male	1	12	Xiangkhuang	1	1	0	0	1.3792	1:400	0.0642	ND
1173	17	17-24	Male	1	12	Xiangkhuang	0	0	0	0	0.1288	ND	0.0116	ND
1174	18	17-24	Male	1	12	Xiangkhuang	1	1	0	0	0.6926	1:200	0.0351	ND
1175	17	17-24	Male	1	12	Xiangkhuang	0	0	0	0	0.1284	ND	0.074	ND
1176	17	17-24	Male	1	12	Xiangkhuang	1	0	0	0	0.5068	<1:100	0.0059	ND
1177	17	17-24	Male	1	12	Xiangkhuang	0	0	0	0	0.1453	ND	0.3763	ND
1178	18	17-24	Male	1	12	Xiangkhuang	1	0	0	0	0.7741	<1:100	0.0263	ND
1179	31	31-36	Male	1	12	Xiangkhuang	1	0	0	0	0.6025	<1:100	0.0575	ND
1180	24	25-30	Male	1	12	Xiangkhuang	0	0	0	0	0.1859	ND	0.1472	ND
1181	52	≥ 47	Male	1	12	Xiangkhuang	1	0	0	0	0.8436	<1:100	0.0114	ND
1182	30	25-30	Male	1	12	Xiangkhuang	0	0	0	0	0.4238	ND	0.0186	ND
1183	33	31-36	Male	1	12	Xiangkhuang	1	1	0	0	0.925	1:400	0.0144	ND
1184	34	31-36	Male	1	12	Xiangkhuang	0	0	0	0	0.0228	ND	0.0487	ND
1185	31	31-36	Male	1	12	Xiangkhuang	0	0	0	0	0.0298	ND	0.0355	ND
1186	18	17-24	Male	1	12	Xiangkhuang	0	0	0	0	0.4088	ND	0.0097	ND
1187	28	25-30	Male	1	12	Xiangkhuang	0	0	0	0	0.226	ND	0.0461	ND
1188	41	37-46	Female	0	12	Xiangkhuang	0	0	0	0	0.0339	ND	0.1072	ND
1189	19	17-24	Male	1	12	Xiangkhuang	1	1	0	0	2.2732	1:400	0.0427	ND
1190	26	25-30	Male	1	12	Xiangkhuang	0	0	0	0	0.289	ND	0.0213	ND
1191	28	25-30	Male	1	12	Xiangkhuang	0	0	0	0	0.0126	ND	0.0832	ND
1192	39	31-36	Female	0	12	Xiangkhuang	0	0	0	0	0.0226	ND	0.0224	ND
BB-1193	37	31-36	Female	0	12	Xiangkhuang	0	0	1	1	0.0569	ND	0.6394	1:100
1194	31	31-36	Male	1	12	Xiangkhuang	0	0	0	0	0.2369	ND	0.0252	ND
1195	30	25-30	Male	1	12	Xiangkhuang	1	0	0	0	1.0091	<1:100	0.0344	ND
1196	21	25-30	Male	1	12	Xiangkhuang	1	0	0	0	0.5274	<1:100	0.0286	ND
1197	25	25-30	Male	1	12	Xiangkhuang	1	0	0	0	0.5255	<1:100	0.2921	ND
1198	31	31-36	Male	1	12	Xiangkhuang	0	0	0	0	0.1627	ND	0.1805	ND

## Sheet: Data Dictionary
Variable name	Description	Type	Unit/Scale	Possible values (code)	Example	Note
ID	Participants iden tifier	Numeric	-	Unique number (1-1198)	1	Primary key
age	Age of participant	Numeric	Years	≥ 17	18	-
age_group	Age group of participants ( 5 groups)	Numeric	years	17-24, 25-30, 31-36, 37-46, ≥ 47	17-24, 25-30, 31-36, 37-46, ≥ 47	-
gender	Biological sex	Categorical	-	0 = Female, 1 = Male	1	-
province	province of residence	Categorical	-	1 = Attapue, 2 = Bokeo, 3 = Bolikhamxai, 4 = Huaphan, 5 = Luang Namtha, 6 = Luang Prabang, 7 = Oudomxay, 8 = Vientiane Capital, 9 = Vientiane province, 10 = Salavan, 11 = Xayabury, 12 = Xiangkhuang	3	Based on sampling site
ELISA_STG	ELISA IgG result for scrub typhus	Binary	-	0 = Negative, 1 = Positive	0	Cut-off ≥ 0.5 OD
Sero_STG	IFA IgG result for scrub typhus	Ordinal	-	0 = Negative, 1 = Positive, 2 = Not Done (ND)	1	confirmed ELISA positive
ELISA_TG	ELISA IgG result for murine typhus	Binary	-	0 = Negative, 1 = Positive	0	Cut-off ≥ 0.5 OD
Sero_TG	IFA IgG result for murine typhus	Ordinal	-	0 = Negative, 1 = Positive, 2 = Not Done (ND)	1	confirmed ELISA positive
ELISA_STG_OD	ELISA OD results for scrub typhus	Numeric	-	Unique number	0.0223
Sero_STG_Titre	IFA Titre value against scrub typhus	Ordinal	Dilution	<1:100, 1:100, 1:200, 1:400, 1:1600, etc.	1:200	Highest dilution with fluorescence
ELISA_TG_OD	ELISA OD results for murinetyphus	Numeric	-	Unique number	0.0223
Sero_TG_Titer	IFA Titre value against murine typhus	Ordinal	Dilution	<1:100, 1:100, 1:200, 1:400, 1:1600, etc.	1:200	Highest dilution with fluorescence
